# Supplementary material for: Crystal structure of the inclusion complex 25-benzo­ylmeth­oxy-5,11,17,23-tetra-tert-butyl-26,27,28-trihy­droxy-2,8,14,20-tetra­thia­calix[4]arene–tetra­ethyl­ammonium chloride (1/1)
Source: Acta Crystallogr E Crystallogr Commun. 2015 Oct 10;71(Pt 11):o830–1. doi: 10.1107/S2056989015018617 (PMC4645050; doi:10.1107/S2056989015018617)
Supplement: Supplementary file 1 [file e-71-0o830-sup1.cif]

##############################################################################
#                                                                            #
# This CIF contains the data in a paper accepted for publication in          #
# Acta Crystallographica Section E. It conforms to the requirements of       #
# Notes for Authors for Acta Crystallographica Section E, and has been       #
# peer reviewed under the auspices of the IUCr Commission on Journals.       #
#                                                                            #
# Full details of the Crystallographic Information File format               #
# are given in the paper "The Crystallographic Information File (CIF):       #
# a New Standard Archive File for Crystallography" by S. R. Hall, F. H.      #
# Allen and I. D. Brown [Acta Cryst. (1991), A47, 655-685].                  #
#                                                                            #
# The current version of the core CIF dictionary is obtainable from          #
# ftp://ftp.iucr.org/pub/cif_core.dic.                                       #
#                                                                            #
# Software is freely available for graphical display of the structure(s)     #
# in this CIF. For information consult the CIF software page                 #
# http://www.iucr.org/resources/cif/software.                                #
#                                                                            #
# This file may be used for bona fide research purposes within the           #
# scientific community so long as proper attribution is given to the journal # 
# article from which it was obtained.                                        #
#                                                                            #
##############################################################################
data_global
_audit_creation_method     'PLATON <TABLE ACC> option'
_journal_date_recd_electronic     2015-09-08
_journal_date_accepted     2015-10-05
_journal_name_full     'Acta Crystallographica, Section E'
_journal_year     2015
_journal_volume     71
_journal_issue     11
_journal_page_first     o830
_journal_page_last     o831
_journal_paper_category     HO
_journal_paper_doi     10.1107/S2056989015018617
_journal_coeditor_code     XU5871
_publ_contact_author_name
;
Mustafa R. Albayati
;
_publ_contact_author_address
;
Kirkuk University,
College of Science,
Department of Chemistry,
Kirkuk,
Iraq
;
_publ_contact_author_email     'shaabankamel@yahoo.com'
_publ_contact_author_fax     ?
_publ_contact_author_phone     ?
_publ_section_title
;\
Crystal structure of the inclusion complex
25-benzoylmethoxy-5,11,17,23-tetra-<i>tert</i>-butyl-26,27,28-trihydroxy-\
2,8,14,20-tetrathiacalix[4]arene--tetraethylammonium chloride (1/1)
;
loop_
    _publ_author_name
    _publ_author_address
    'Akkurt, Mehmet'
;
Department of Physics,
Faculty of Sciences,
Erciyes University,
38039 Kayseri,
Turkey
;
    'Jerry P. Jasinski'
;
Department of Chemistry,
Keene State College,
229 Main Street,
Keene, NH 03435-2001,
USA
;
    'Mohamed, Shaaban K.'
;
Chemistry and Environmental Division,
Manchester Metropolitan University,
Manchester M1 5GD,
England
Chemistry Department,
Faculty of Science,
Minia University,
61519 El-Minia,
Egypt
;
    'Omran A. Omran'
;
Medical Laboratory Department,
College of Science,
Majmaah University,
11932, Saudi Arabia
Chemistry Department,
Faculty of Science,
Sohag University,
82524 Sohag,
Egypt
;
    'Mustafa R. Albayati'
;
Kirkuk University,
College of Science,
Department of Chemistry,
Kirkuk,
Iraq
;
data_I
_database_code_depnum_ccdc_archive 'CCDC 1429489'
_chemical_name_systematic
;\
25-Benzoylmethoxy-5,11,17,23-tetra-<i>tert</i>-butyl-26,27,28-trihydroxy-\
2,8,14,20-tetrathiacalix[4]arene--tetraethylammonium chloride (1/1)
;
_chemical_name_common     ?
_chemical_formula_moiety     'C48 H54 O5 S4, C8 H20 N, Cl'
_chemical_formula_sum     'C56 H74 Cl N O5 S4'
_chemical_formula_structural     ?
_chemical_formula_iupac     'C48 H54 O5 S4, C8 H20 N +, Cl -'
_chemical_formula_weight     1004.85
_chemical_melting_point     ?
_symmetry_cell_setting     monoclinic
_symmetry_space_group_name_H-M     'P 21'
_symmetry_space_group_name_Hall     'P 2yb'
loop_
    _symmetry_equiv_pos_as_xyz
    x,y,z
    -x,1/2+y,-z
_cell_length_a     19.4338(6)
_cell_length_b     14.2147(3)
_cell_length_c     20.8631(6)
_cell_angle_alpha     90
_cell_angle_beta     103.184(3)
_cell_angle_gamma     90
_cell_volume     5611.4(3)
_cell_formula_units_Z     4
_cell_measurement_reflns_used     9238
_cell_measurement_theta_min     3.2280
_cell_measurement_theta_max     31.6730
_cell_measurement_temperature     293(2)
_cell_special_details
;
;
_exptl_crystal_description     prism
_exptl_crystal_colour     colourless
_exptl_crystal_size_max     0.420
_exptl_crystal_size_mid     0.380
_exptl_crystal_size_min     0.220
_exptl_crystal_size_rad     ?
_exptl_crystal_density_diffrn     1.189
_exptl_crystal_density_meas     ?
_exptl_crystal_density_method     'Not Measured'
_exptl_crystal_F_000     2152
_exptl_absorpt_coefficient_mu     0.262
_exptl_absorpt_correction_type     multi-scan
_exptl_absorpt_process_details
;
(CrysAlis Pro; Agilent, 2014)
;
_exptl_absorpt_correction_T_min     0.92171
_exptl_absorpt_correction_T_max     1.00000
_exptl_special_details
;
;
_diffrn_ambient_temperature     293(2)
_diffrn_radiation_type     'Mo K\a'
_diffrn_radiation_wavelength     0.71073
_diffrn_radiation_monochromator     'graphite'
_diffrn_measurement_device_type     'Agilent Xcalibur, Eos, Gemini'
_diffrn_measurement_device     'four-circle diffractometer'
_diffrn_measurement_method     '\w scans'
_diffrn_detector_area_resol_mean     16.0416
_diffrn_reflns_number     40706
_diffrn_reflns_av_R_equivalents     0.0350
_diffrn_reflns_theta_min     3.14
_diffrn_reflns_theta_max     32.81
_diffrn_reflns_theta_full     25.24
_diffrn_measured_fraction_theta_max     0.894
_diffrn_measured_fraction_theta_full     0.995
_diffrn_reflns_limit_h_min     -27
_diffrn_reflns_limit_h_max     27
_diffrn_reflns_limit_k_min     -19
_diffrn_reflns_limit_k_max     21
_diffrn_reflns_limit_l_min     -31
_diffrn_reflns_limit_l_max     31
_diffrn_reflns_reduction_process
;
;
_refine_special_details
;
 Refinement on F^2^ for ALL reflections except those
 flagged by the user for potential systematic errors.
 Weighted R-factors wR and all goodnesses of fit S
 are based on F^2^, conventional R-factors R are based
 on F, with F set to zero for negative F^2^. The
 observed criterion of F^2^ > 2sigma(F^2^) is used only
 for calculating -R-factor-obs etc. and is not
 relevant to the choice of reflections for refinement.
 R-factors based on F^2^ are statistically about twice
 as large as those based on F, and R-factors based on
 ALL data will be even larger.
;
_reflns_number_total     25992
_reflns_number_gt     18033
_reflns_threshold_expression     I>2\s(I)
_refine_ls_structure_factor_coef     Fsqd
_refine_ls_matrix_type     full
_refine_ls_R_factor_all     0.1189
_refine_ls_R_factor_gt     0.0789
_refine_ls_wR_factor_gt     0.2023
_refine_ls_wR_factor_ref     0.2410
_refine_ls_goodness_of_fit_ref     1.050
_refine_ls_restrained_S_all     1.050
_refine_ls_number_reflns     25992
_refine_ls_number_parameters     1208
_refine_ls_number_restraints     8
_refine_ls_number_constraints     ?
_refine_ls_hydrogen_treatment     constr
_refine_ls_weighting_scheme     calc
_refine_ls_weighting_details
              'w=1/[\s^2^(Fo^2^)+(0.1278P)^2^+2.7781P] where P=(Fo^2^+2Fc^2^)/3'
_atom_sites_solution_hydrogens     geom
_atom_sites_solution_primary     ?
_atom_sites_solution_secondary     ?
_refine_ls_shift/su_max     0.000
_refine_ls_shift/su_mean     0.000
_refine_diff_density_max     0.983
_refine_diff_density_min     -0.876
_refine_ls_extinction_method     'none'
_refine_ls_abs_structure_details
;
Flack (1983)
;
_refine_ls_abs_structure_Flack     0.43(8)
loop_
    _atom_type_symbol
    _atom_type_description
    _atom_type_scat_dispersion_real
    _atom_type_scat_dispersion_imag
    _atom_type_scat_source
    C C 0.0033 0.0016 ' International Tables Vol C Tables 4.2.6.8 and 6.1.1.4'
    H H 0.0000 0.0000 ' International Tables Vol C Tables 4.2.6.8 and 6.1.1.4'
    Cl Cl 0.1484 0.1585 ' International Tables Vol C Tables 4.2.6.8 and 6.1.1.4'
    N N 0.0061 0.0033 ' International Tables Vol C Tables 4.2.6.8 and 6.1.1.4'
    O O 0.0106 0.0060 ' International Tables Vol C Tables 4.2.6.8 and 6.1.1.4'
    S S 0.1246 0.1234 ' International Tables Vol C Tables 4.2.6.8 and 6.1.1.4'
_computing_data_collection
;
CrysAlis PRO (Agilent, 2014)
;
_computing_cell_refinement
;
CrysAlis PRO (Agilent, 2014)
;
_computing_data_reduction
;
CrysAlis PRO (Agilent, 2014)
;
_computing_structure_solution
;
SHELXS2014 (Sheldrick, 2008)
;
_computing_structure_refinement
;
SHELXL2014 (Sheldrick, 2015)
;
_computing_molecular_graphics
;
ORTEP-3 for Windows (Farrugia, 2012)
;
_computing_publication_material
;
PLATON (Spek, 2009)
;
loop_
    _atom_site_type_symbol
    _atom_site_label
    _atom_site_fract_x
    _atom_site_fract_y
    _atom_site_fract_z
    _atom_site_U_iso_or_equiv
    _atom_site_thermal_displace_type
    _atom_site_calc_flag
    _atom_site_refinement_flags
    _atom_site_occupancy
    _atom_site_disorder_assembly
    _atom_site_disorder_group
    S S1 0.80181(8) 0.70396(10) 0.81392(7) 0.0378(4) Uani d . 1.000 . .
    S S2 0.79798(8) 0.32086(9) 0.76697(7) 0.0375(4) Uani d . 1.000 . .
    S S3 1.08437(7) 0.32100(10) 0.78599(7) 0.0386(3) Uani d . 1.000 . .
    S S4 1.08698(7) 0.70419(9) 0.83087(6) 0.0352(3) Uani d . 1.000 . .
    S S1' 0.39116(7) 0.32712(10) 0.18651(6) 0.0364(3) Uani d . 1.000 . .
    S S2' 0.41163(7) 0.70921(10) 0.23426(7) 0.0376(4) Uani d . 1.000 . .
    S S3' 0.68815(7) 0.70828(10) 0.21467(7) 0.0371(3) Uani d . 1.000 . .
    S S4' 0.66803(7) 0.32534(9) 0.16843(6) 0.0336(3) Uani d . 1.000 . .
    Cl Cl1 0.5890(5) 0.1924(8) 0.9383(4) 0.272(5) Uani d . 1.000 . .
    O O1 0.8589(2) 0.5115(3) 0.82787(19) 0.0398(11) Uani d . 1.000 . .
    O O2 0.9501(2) 0.3800(3) 0.82638(16) 0.0332(10) Uani d . 1.000 . .
    O O3 1.0475(2) 0.5057(3) 0.84746(18) 0.0393(11) Uani d . 1.000 . .
    O O4 0.9539(2) 0.7408(2) 0.87704(15) 0.0354(9) Uani d . 1.000 . .
    O O5 0.9786(4) 0.7796(3) 1.00075(19) 0.071(2) Uani d . 1.000 . .
    Cl Cl2 0.8781(5) 0.3360(8) 0.9383(4) 0.269(5) Uani d . 1.000 . .
    C C1 0.6904(3) 0.6073(4) 0.7405(3) 0.0373(17) Uani d . 1.000 . .
    O O1' 0.4415(2) 0.5191(3) 0.17254(19) 0.0386(11) Uani d . 1.000 . .
    C C2 0.7589(3) 0.6001(4) 0.7784(3) 0.0345(14) Uani d . 1.000 . .
    O O2' 0.53388(19) 0.6500(2) 0.17442(16) 0.0316(10) Uani d . 1.000 . .
    C C3 0.7947(3) 0.5140(4) 0.7881(2) 0.0323(14) Uani d . 1.000 . .
    O O3' 0.6206(2) 0.5239(3) 0.15314(17) 0.0370(11) Uani d . 1.000 . .
    C C4 0.7594(3) 0.4353(4) 0.7545(2) 0.0336(14) Uani d . 1.000 . .
    O O4' 0.5115(2) 0.2898(2) 0.12228(15) 0.0319(9) Uani d . 1.000 . .
    C C5 0.6911(3) 0.4432(4) 0.7169(3) 0.0367(16) Uani d . 1.000 . .
    O O5' 0.4777(4) 0.2509(3) -0.00141(19) 0.072(2) Uani d . 1.000 . .
    C C6 0.6547(3) 0.5280(4) 0.7093(3) 0.0399(17) Uani d . 1.000 . .
    C C7 0.5784(4) 0.5339(5) 0.6676(3) 0.0467(17) Uani d . 1.000 . .
    C C8 0.5516(6) 0.6335(8) 0.6604(7) 0.119(5) Uani d . 1.000 . .
    C C9 0.5321(4) 0.4741(8) 0.7010(4) 0.075(3) Uani d . 1.000 . .
    C C10 0.5757(6) 0.4932(11) 0.5992(5) 0.105(5) Uani d . 1.000 . .
    C C11 0.8604(3) 0.2973(4) 0.6625(2) 0.0331(12) Uani d . 1.000 . .
    C C12 0.8709(2) 0.3240(4) 0.7288(2) 0.0283(11) Uani d . 1.000 . .
    C C13 0.9400(3) 0.3436(3) 0.7676(2) 0.0290(14) Uani d . 1.000 . .
    C C14 0.9963(2) 0.3213(3) 0.7379(2) 0.0292(11) Uani d . 1.000 . .
    C C15 0.9840(3) 0.2946(3) 0.6716(2) 0.0318(14) Uani d . 1.000 . .
    C C16 0.9163(3) 0.2858(4) 0.6318(2) 0.0311(12) Uani d . 1.000 . .
    C C17 0.9045(3) 0.2603(4) 0.5588(2) 0.0402(16) Uani d . 1.000 . .
    C C18 0.8299(5) 0.2777(9) 0.5210(3) 0.091(4) Uani d . 1.000 . .
    C C19 0.9228(5) 0.1576(6) 0.5523(4) 0.069(3) Uani d . 1.000 . .
    C C20 0.9535(5) 0.3218(8) 0.5270(3) 0.083(3) Uani d . 1.000 . .
    C C21 1.1611(3) 0.4491(4) 0.7343(3) 0.0384(17) Uani d . 1.000 . .
    C C22 1.1141(3) 0.4370(4) 0.7740(2) 0.0349(14) Uani d . 1.000 . .
    C C23 1.0916(3) 0.5131(4) 0.8073(2) 0.0301(11) Uani d . 1.000 . .
    C C24 1.1186(3) 0.6025(4) 0.7965(2) 0.0351(12) Uani d . 1.000 . .
    C C25 1.1662(3) 0.6138(4) 0.7564(3) 0.0375(16) Uani d . 1.000 . .
    C C26 1.1876(3) 0.5385(4) 0.7232(3) 0.0394(17) Uani d . 1.000 . .
    C C27 1.2369(4) 0.5485(5) 0.6768(3) 0.0490(19) Uani d . 1.000 . .
    C C28 1.1999(5) 0.5128(8) 0.6084(4) 0.077(3) Uani d . 1.000 . .
    C C29 1.3035(4) 0.4928(8) 0.7018(5) 0.077(3) Uani d . 1.000 . .
    C C30 1.2592(8) 0.6506(7) 0.6711(7) 0.114(6) Uani d . 1.000 . .
    C C31 0.9866(2) 0.6758(3) 0.7159(2) 0.0258(11) Uani d . 1.000 . .
    C C32 0.9990(2) 0.7007(3) 0.78212(19) 0.0243(10) Uani d . 1.000 . .
    C C33 0.9425(3) 0.7144(3) 0.81181(19) 0.0277(13) Uani d . 1.000 . .
    C C34 0.8743(3) 0.7014(4) 0.7749(2) 0.0278(11) Uani d . 1.000 . .
    C C35 0.8624(3) 0.6776(4) 0.7084(2) 0.0298(11) Uani d . 1.000 . .
    C C36 0.9189(3) 0.6639(3) 0.6779(2) 0.0271(11) Uani d . 1.000 . .
    C C37 0.9057(3) 0.6351(4) 0.6048(2) 0.0340(13) Uani d . 1.000 . .
    C C38 0.9711(4) 0.5952(9) 0.5879(3) 0.084(4) Uani d . 1.000 . .
    C C39 0.8830(6) 0.7202(7) 0.5621(3) 0.079(3) Uani d . 1.000 . .
    C C40 0.8473(5) 0.5604(7) 0.5886(3) 0.070(3) Uani d . 1.000 . .
    C C41 0.9633(3) 0.6610(3) 0.9205(2) 0.0348(14) Uani d . 1.000 . .
    C C42 0.9788(3) 0.6964(4) 0.9898(2) 0.0351(13) Uani d . 1.000 . .
    C C43 0.9947(3) 0.6261(3) 1.0436(2) 0.0312(14) Uani d . 1.000 . .
    C C44 1.0124(3) 0.6590(4) 1.1089(2) 0.0360(14) Uani d . 1.000 . .
    C C45 1.0281(4) 0.5972(4) 1.1603(2) 0.0417(18) Uani d . 1.000 . .
    C C46 1.0254(4) 0.5011(4) 1.1481(3) 0.0433(18) Uani d . 1.000 . .
    C C47 1.0081(4) 0.4679(4) 1.0844(3) 0.0424(16) Uani d . 1.000 . .
    C C48 0.9926(3) 0.5301(4) 1.0321(2) 0.0365(14) Uani d . 1.000 . .
    C C1' 0.3177(3) 0.4237(4) 0.2627(3) 0.0391(16) Uani d . 1.000 . .
    C C2' 0.3667(3) 0.4301(4) 0.2231(3) 0.0346(14) Uani d . 1.000 . .
    C C3' 0.3975(3) 0.5166(4) 0.2133(2) 0.0314(12) Uani d . 1.000 . .
    C C4' 0.3794(3) 0.5954(4) 0.2468(3) 0.0344(12) Uani d . 1.000 . .
    C C5' 0.3303(3) 0.5871(4) 0.2864(3) 0.0383(17) Uani d . 1.000 . .
    C C6' 0.2988(3) 0.5021(4) 0.2947(3) 0.0400(17) Uani d . 1.000 . .
    C C7' 0.2441(4) 0.4977(5) 0.3373(4) 0.052(2) Uani d . 1.000 . .
    C C8' 0.2295(7) 0.3968(7) 0.3541(6) 0.102(5) Uani d . 1.000 . .
    C C9' 0.1775(4) 0.5495(8) 0.3007(4) 0.073(3) Uani d . 1.000 . .
    C C10' 0.2704(5) 0.5479(8) 0.4020(4) 0.082(3) Uani d . 1.000 . .
    C C11' 0.5250(3) 0.7316(4) 0.3387(3) 0.0363(16) Uani d . 1.000 . .
    C C12' 0.5031(3) 0.7055(4) 0.2726(2) 0.0312(11) Uani d . 1.000 . .
    C C13' 0.5528(3) 0.6864(3) 0.2336(2) 0.0285(12) Uani d . 1.000 . .
    C C14' 0.6242(2) 0.7080(4) 0.2634(2) 0.0298(11) Uani d . 1.000 . .
    C C15' 0.6439(3) 0.7340(4) 0.3291(3) 0.0339(12) Uani d . 1.000 . .
    C C16' 0.5966(3) 0.7429(4) 0.3697(3) 0.0368(14) Uani d . 1.000 . .
    C C17' 0.6204(4) 0.7690(5) 0.4425(3) 0.0492(18) Uani d . 1.000 . .
    C C18' 0.5621(6) 0.7607(10) 0.4780(4) 0.096(4) Uani d . 1.000 . .
    C C19' 0.6451(10) 0.8685(8) 0.4470(5) 0.149(7) Uani d . 1.000 . .
    C C20' 0.6783(6) 0.6990(11) 0.4766(4) 0.116(5) Uani d . 1.000 . .
    C C21' 0.7901(3) 0.5798(4) 0.2654(3) 0.0337(14) Uani d . 1.000 . .
    C C22' 0.7226(3) 0.5926(4) 0.2258(2) 0.0311(12) Uani d . 1.000 . .
    C C23' 0.6846(3) 0.5165(4) 0.1927(2) 0.0283(11) Uani d . 1.000 . .
    C C24' 0.7168(3) 0.4263(4) 0.2027(2) 0.0321(14) Uani d . 1.000 . .
    C C25' 0.7840(3) 0.4154(4) 0.2423(2) 0.0332(14) Uani d . 1.000 . .
    C C26' 0.8225(3) 0.4916(4) 0.2757(3) 0.0353(16) Uani d . 1.000 . .
    C C27' 0.8948(3) 0.4798(4) 0.3216(3) 0.0407(17) Uani d . 1.000 . .
    C C28' 0.8932(4) 0.5136(6) 0.3901(3) 0.057(2) Uani d . 1.000 . .
    C C29' 0.9488(4) 0.5381(7) 0.2947(4) 0.063(3) Uani d . 1.000 . .
    C C30' 0.9196(5) 0.3764(6) 0.3288(4) 0.067(3) Uani d . 1.000 . .
    C C31' 0.6250(3) 0.3515(3) 0.2838(2) 0.0272(11) Uani d . 1.000 . .
    C C32' 0.6039(2) 0.3282(3) 0.2173(2) 0.0254(11) Uani d . 1.000 . .
    C C33' 0.5331(2) 0.3155(3) 0.18780(19) 0.0248(10) Uani d . 1.000 . .
    C C34' 0.4828(2) 0.3283(4) 0.2256(2) 0.0277(11) Uani d . 1.000 . .
    C C35' 0.5043(3) 0.3506(4) 0.2918(2) 0.0308(11) Uani d . 1.000 . .
    C C36' 0.5755(3) 0.3630(4) 0.3224(2) 0.0292(11) Uani d . 1.000 . .
    C C37' 0.5979(3) 0.3920(4) 0.3949(2) 0.0369(15) Uani d . 1.000 . .
    C C38' 0.6710(5) 0.4311(9) 0.4127(4) 0.089(4) Uani d . 1.000 . .
    C C39' 0.5951(8) 0.3079(8) 0.4373(3) 0.106(5) Uani d . 1.000 . .
    C C40' 0.5481(5) 0.4694(9) 0.4094(4) 0.098(4) Uani d . 1.000 . .
    C C41' 0.5008(3) 0.3695(3) 0.0793(2) 0.0317(13) Uani d . 1.000 . .
    C C42' 0.4819(3) 0.3344(4) 0.0099(2) 0.0343(14) Uani d . 1.000 . .
    C C43' 0.4714(3) 0.4048(4) -0.0438(2) 0.0312(14) Uani d . 1.000 . .
    C C44' 0.4567(3) 0.3710(4) -0.1090(2) 0.0372(14) Uani d . 1.000 . .
    C C45' 0.4467(4) 0.4330(4) -0.1606(2) 0.0439(18) Uani d . 1.000 . .
    C C46' 0.4517(4) 0.5298(4) -0.1485(3) 0.0426(18) Uani d . 1.000 . .
    C C47' 0.4655(3) 0.5623(4) -0.0849(3) 0.0427(18) Uani d . 1.000 . .
    C C48' 0.4762(3) 0.5000(4) -0.0325(2) 0.0356(14) Uani d . 1.000 . .
    N N1 0.7316(3) 0.5160(5) 0.9884(3) 0.0496(17) Uani d . 1.000 . .
    C C101 0.6644(5) 0.5741(8) 0.9824(6) 0.091(4) Uani d . 1.000 . .
    C C102 0.6541(8) 0.6476(10) 0.9349(10) 0.148(8) Uani d . 1.000 . .
    C C103 0.7320(7) 0.4724(9) 0.9252(5) 0.098(4) Uani d . 1.000 . .
    C C104 0.6633(9) 0.4157(13) 0.8927(6) 0.148(8) Uani d . 1.000 . .
    C C105 0.7357(8) 0.4551(14) 1.0466(6) 0.179(8) Uani d . 1.000 . .
    C C106 0.7984(10) 0.3894(17) 1.0618(7) 0.200(12) Uani d . 1.000 . .
    C C107 0.7949(7) 0.5819(12) 1.0075(7) 0.119(6) Uani d U 1.000 . .
    C C108 0.8067(9) 0.6162(19) 1.0767(9) 0.202(12) Uani d U 1.000 . .
    N N2 0.7630(3) 1.0163(4) 0.9884(3) 0.0482(16) Uani d . 1.000 . .
    C C201 0.8276(4) 0.9585(7) 0.9832(5) 0.073(3) Uani d . 1.000 . .
    C C202 0.8157(7) 0.8812(9) 0.9367(9) 0.137(7) Uani d . 1.000 . .
    C C203 0.7296(5) 1.0612(8) 0.9248(4) 0.080(3) Uani d . 1.000 . .
    C C204 0.7792(8) 1.1205(12) 0.8923(6) 0.133(6) Uani d . 1.000 . .
    C C205 0.7912(5) 1.0878(9) 1.0404(5) 0.107(4) Uani d . 1.000 . .
    C C206 0.7330(8) 1.1501(13) 1.0580(7) 0.168(8) Uani d . 1.000 . .
    C C207 0.7100(6) 0.9540(11) 1.0089(6) 0.103(5) Uani d . 1.000 . .
    C C208 0.7315(7) 0.9154(16) 1.0784(8) 0.173(8) Uani d . 1.000 . .
    H H1 0.66790 0.66540 0.73570 0.0450 Uiso c RU 1.000 . .
    H H1O 0.87440 0.45770 0.82950 0.0600 Uiso c RU 1.000 . .
    H H2O 0.92590 0.35180 0.84760 0.0500 Uiso c RU 1.000 . .
    H H3O 1.03590 0.45060 0.84950 0.0590 Uiso c RU 1.000 . .
    H H5 0.66880 0.38990 0.69600 0.0440 Uiso c RU 1.000 . .
    H H8A 0.55340 0.65960 0.70320 0.1780 Uiso c RU 1.000 . .
    H H8B 0.50370 0.63410 0.63510 0.1780 Uiso c RU 1.000 . .
    H H8C 0.58070 0.67030 0.63840 0.1780 Uiso c RU 1.000 . .
    H H9A 0.53270 0.49950 0.74380 0.1120 Uiso c RU 1.000 . .
    H H9B 0.54980 0.41080 0.70550 0.1120 Uiso c RU 1.000 . .
    H H9C 0.48450 0.47420 0.67490 0.1120 Uiso c RU 1.000 . .
    H H10A 0.59310 0.42970 0.60350 0.1580 Uiso c RU 1.000 . .
    H H10B 0.60460 0.53060 0.57740 0.1580 Uiso c RU 1.000 . .
    H H10C 0.52780 0.49360 0.57390 0.1580 Uiso c RU 1.000 . .
    H H11 0.81460 0.28700 0.63830 0.0390 Uiso c RU 1.000 . .
    H H15 1.02260 0.28220 0.65350 0.0380 Uiso c RU 1.000 . .
    H H18A 0.81820 0.34290 0.52460 0.1360 Uiso c RU 1.000 . .
    H H18B 0.79800 0.23940 0.53870 0.1360 Uiso c RU 1.000 . .
    H H18C 0.82580 0.26210 0.47550 0.1360 Uiso c RU 1.000 . .
    H H19A 0.97050 0.14630 0.57610 0.1030 Uiso c RU 1.000 . .
    H H19B 0.91850 0.14270 0.50660 0.1030 Uiso c RU 1.000 . .
    H H19C 0.89120 0.11880 0.56990 0.1030 Uiso c RU 1.000 . .
    H H20A 1.00180 0.31200 0.54980 0.1240 Uiso c RU 1.000 . .
    H H20B 0.94150 0.38690 0.53000 0.1240 Uiso c RU 1.000 . .
    H H20C 0.94770 0.30470 0.48160 0.1240 Uiso c RU 1.000 . .
    H H21 1.17580 0.39680 0.71420 0.0460 Uiso c RU 1.000 . .
    H H25 1.18420 0.67340 0.75170 0.0450 Uiso c RU 1.000 . .
    H H28A 1.23120 0.51910 0.57910 0.1160 Uiso c RU 1.000 . .
    H H28B 1.15790 0.54920 0.59210 0.1160 Uiso c RU 1.000 . .
    H H28C 1.18740 0.44790 0.61120 0.1160 Uiso c RU 1.000 . .
    H H29A 1.32660 0.51480 0.74490 0.1150 Uiso c RU 1.000 . .
    H H29B 1.33460 0.50070 0.67240 0.1150 Uiso c RU 1.000 . .
    H H29C 1.29200 0.42740 0.70410 0.1150 Uiso c RU 1.000 . .
    H H30A 1.28240 0.67360 0.71380 0.1710 Uiso c RU 1.000 . .
    H H30B 1.21820 0.68830 0.65380 0.1710 Uiso c RU 1.000 . .
    H H30C 1.29110 0.65410 0.64220 0.1710 Uiso c RU 1.000 . .
    H H31 1.02490 0.66700 0.69680 0.0310 Uiso c RU 1.000 . .
    H H35 0.81630 0.67080 0.68390 0.0360 Uiso c RU 1.000 . .
    H H38A 0.98580 0.54010 0.61400 0.1270 Uiso c RU 1.000 . .
    H H38B 1.00810 0.64130 0.59680 0.1270 Uiso c RU 1.000 . .
    H H38C 0.96100 0.57870 0.54210 0.1270 Uiso c RU 1.000 . .
    H H39A 0.91950 0.76720 0.57170 0.1180 Uiso c RU 1.000 . .
    H H39B 0.84020 0.74520 0.57090 0.1180 Uiso c RU 1.000 . .
    H H39C 0.87500 0.70250 0.51660 0.1180 Uiso c RU 1.000 . .
    H H40A 0.86120 0.50600 0.61580 0.1050 Uiso c RU 1.000 . .
    H H40B 0.83990 0.54290 0.54310 0.1050 Uiso c RU 1.000 . .
    H H40C 0.80430 0.58550 0.59690 0.1050 Uiso c RU 1.000 . .
    H H41A 1.00220 0.62250 0.91350 0.0420 Uiso c RU 1.000 . .
    H H41B 0.92080 0.62290 0.91180 0.0420 Uiso c RU 1.000 . .
    H H44 1.01340 0.72330 1.11710 0.0430 Uiso c RU 1.000 . .
    H H45 1.04070 0.61940 1.20330 0.0500 Uiso c RU 1.000 . .
    H H46 1.03520 0.45890 1.18310 0.0520 Uiso c RU 1.000 . .
    H H47 1.00690 0.40340 1.07660 0.0510 Uiso c RU 1.000 . .
    H H48 0.98070 0.50740 0.98910 0.0440 Uiso c RU 1.000 . .
    H H1' 0.29730 0.36580 0.26770 0.0470 Uiso c RU 1.000 . .
    H H8A' 0.21250 0.36190 0.31430 0.1520 Uiso c RU 1.000 . .
    H H8B' 0.19460 0.39600 0.38000 0.1520 Uiso c RU 1.000 . .
    H H8C' 0.27240 0.36860 0.37870 0.1520 Uiso c RU 1.000 . .
    H H9A' 0.15910 0.51920 0.25920 0.1100 Uiso c RU 1.000 . .
    H H5' 0.31870 0.64020 0.30770 0.0460 Uiso c RU 1.000 . .
    H H9B' 0.18920 0.61360 0.29330 0.1100 Uiso c RU 1.000 . .
    H H9C' 0.14270 0.54810 0.32670 0.1100 Uiso c RU 1.000 . .
    H H6O 0.45610 0.57290 0.17070 0.0580 Uiso c RU 1.000 . .
    H H7O 0.49830 0.67670 0.15380 0.0470 Uiso c RU 1.000 . .
    H H8O 0.60770 0.57900 0.15160 0.0550 Uiso c RU 1.000 . .
    H H10D 0.28040 0.61230 0.39390 0.1230 Uiso c RU 1.000 . .
    H H10E 0.31270 0.51780 0.42610 0.1230 Uiso c RU 1.000 . .
    H H10F 0.23490 0.54530 0.42730 0.1230 Uiso c RU 1.000 . .
    H H11' 0.49110 0.74170 0.36300 0.0440 Uiso c RU 1.000 . .
    H H15' 0.69140 0.74610 0.34700 0.0410 Uiso c RU 1.000 . .
    H H18D 0.54540 0.69690 0.47550 0.1440 Uiso c RU 1.000 . .
    H H18E 0.52400 0.80170 0.45800 0.1440 Uiso c RU 1.000 . .
    H H18F 0.57930 0.77800 0.52330 0.1440 Uiso c RU 1.000 . .
    H H19D 0.68290 0.87510 0.42460 0.2210 Uiso c RU 1.000 . .
    H H19E 0.66170 0.88560 0.49240 0.2210 Uiso c RU 1.000 . .
    H H19F 0.60670 0.90900 0.42680 0.2210 Uiso c RU 1.000 . .
    H H20D 0.65950 0.63630 0.47240 0.1740 Uiso c RU 1.000 . .
    H H20E 0.69360 0.71480 0.52240 0.1740 Uiso c RU 1.000 . .
    H H20F 0.71770 0.70250 0.45610 0.1740 Uiso c RU 1.000 . .
    H H21' 0.81460 0.63200 0.28580 0.0400 Uiso c RU 1.000 . .
    H H25' 0.80430 0.35580 0.24690 0.0390 Uiso c RU 1.000 . .
    H H28D 0.93920 0.50600 0.41870 0.0850 Uiso c RU 1.000 . .
    H H28E 0.85940 0.47730 0.40670 0.0850 Uiso c RU 1.000 . .
    H H28F 0.88000 0.57880 0.38840 0.0850 Uiso c RU 1.000 . .
    H H29D 0.99470 0.53140 0.32330 0.0940 Uiso c RU 1.000 . .
    H H29E 0.93510 0.60310 0.29240 0.0940 Uiso c RU 1.000 . .
    H H29F 0.95010 0.51610 0.25140 0.0940 Uiso c RU 1.000 . .
    H H30D 0.96540 0.37290 0.35820 0.1000 Uiso c RU 1.000 . .
    H H30E 0.92220 0.35210 0.28650 0.1000 Uiso c RU 1.000 . .
    H H30F 0.88650 0.33970 0.34620 0.1000 Uiso c RU 1.000 . .
    H H31' 0.67280 0.35950 0.30290 0.0330 Uiso c RU 1.000 . .
    H H35' 0.47040 0.35740 0.31650 0.0370 Uiso c RU 1.000 . .
    H H38D 0.67360 0.48620 0.38670 0.1330 Uiso c RU 1.000 . .
    H H38E 0.70380 0.38480 0.40420 0.1330 Uiso c RU 1.000 . .
    H H38F 0.68270 0.44740 0.45850 0.1330 Uiso c RU 1.000 . .
    H H39D 0.62640 0.26020 0.42780 0.1590 Uiso c RU 1.000 . .
    H H39E 0.54770 0.28380 0.42840 0.1590 Uiso c RU 1.000 . .
    H H39F 0.60950 0.32560 0.48280 0.1590 Uiso c RU 1.000 . .
    H H40D 0.55090 0.52340 0.38240 0.1470 Uiso c RU 1.000 . .
    H H40E 0.56190 0.48690 0.45500 0.1470 Uiso c RU 1.000 . .
    H H40F 0.50040 0.44620 0.39980 0.1470 Uiso c RU 1.000 . .
    H H41C 0.54360 0.40710 0.08630 0.0380 Uiso c RU 1.000 . .
    H H41D 0.46300 0.40860 0.08800 0.0380 Uiso c RU 1.000 . .
    H H44' 0.45370 0.30660 -0.11700 0.0440 Uiso c RU 1.000 . .
    H H45' 0.43660 0.41080 -0.20360 0.0530 Uiso c RU 1.000 . .
    H H46' 0.44580 0.57200 -0.18340 0.0510 Uiso c RU 1.000 . .
    H H47' 0.46760 0.62670 -0.07690 0.0510 Uiso c RU 1.000 . .
    H H48' 0.48660 0.52280 0.01040 0.0430 Uiso c RU 1.000 . .
    H H1QW 0.76530 0.64880 1.08260 0.3040 Uiso c RU 1.000 . .
    H H10G 0.62420 0.53190 0.97170 0.1090 Uiso c RU 1.000 . .
    H H10H 0.66490 0.60160 1.02510 0.1090 Uiso c RU 1.000 . .
    H H10I 0.61110 0.68050 0.93540 0.2220 Uiso c RU 1.000 . .
    H H10J 0.65110 0.62130 0.89190 0.2220 Uiso c RU 1.000 . .
    H H10K 0.69320 0.69060 0.94520 0.2220 Uiso c RU 1.000 . .
    H H10L 0.77210 0.43010 0.93120 0.1180 Uiso c RU 1.000 . .
    H H10M 0.73890 0.52130 0.89490 0.1180 Uiso c RU 1.000 . .
    H H10N 0.66840 0.38950 0.85160 0.2220 Uiso c RU 1.000 . .
    H H10O 0.62330 0.45720 0.88490 0.2220 Uiso c RU 1.000 . .
    H H10P 0.65630 0.36590 0.92160 0.2220 Uiso c RU 1.000 . .
    H H10Q 0.84640 0.65820 1.08570 0.3040 Uiso c RU 1.000 . .
    H H10R 0.69280 0.41790 1.03990 0.2130 Uiso c RU 1.000 . .
    H H10S 0.73720 0.49490 1.08470 0.2130 Uiso c RU 1.000 . .
    H H10T 0.79570 0.35070 1.09880 0.2980 Uiso c RU 1.000 . .
    H H10U 0.84120 0.42550 1.07190 0.2980 Uiso c RU 1.000 . .
    H H10V 0.79800 0.35020 1.02420 0.2980 Uiso c RU 1.000 . .
    H H10W 0.81600 0.56360 1.10630 0.3040 Uiso c RU 1.000 . .
    H H10Y 0.83690 0.54920 1.00190 0.1430 Uiso c RU 1.000 . .
    H H10Z 0.78760 0.63550 0.97800 0.1430 Uiso c RU 1.000 . .
    H H2QW 0.77380 0.87880 1.08290 0.2600 Uiso c RU 1.000 . .
    H H20G 0.86200 1.00060 0.97140 0.0880 Uiso c RU 1.000 . .
    H H20H 0.84860 0.93320 1.02640 0.0880 Uiso c RU 1.000 . .
    H H20I 0.85960 0.84940 0.93800 0.2050 Uiso c RU 1.000 . .
    H H20J 0.79720 0.90520 0.89310 0.2050 Uiso c RU 1.000 . .
    H H20K 0.78260 0.83790 0.94810 0.2050 Uiso c RU 1.000 . .
    H H20L 0.69170 1.10150 0.93170 0.0960 Uiso c RU 1.000 . .
    H H20M 0.70850 1.01230 0.89420 0.0960 Uiso c RU 1.000 . .
    H H20N 0.75280 1.14580 0.85140 0.1990 Uiso c RU 1.000 . .
    H H20O 0.81660 1.08140 0.88420 0.1990 Uiso c RU 1.000 . .
    H H20P 0.79900 1.17110 0.92110 0.1990 Uiso c RU 1.000 . .
    H H20Q 0.69430 0.87640 1.08700 0.2600 Uiso c RU 1.000 . .
    H H20R 0.82480 1.12770 1.02540 0.1280 Uiso c RU 1.000 . .
    H H20S 0.81640 1.05560 1.07980 0.1280 Uiso c RU 1.000 . .
    H H20T 0.75410 1.19430 1.09160 0.2520 Uiso c RU 1.000 . .
    H H20U 0.70000 1.11130 1.07380 0.2520 Uiso c RU 1.000 . .
    H H20V 0.70870 1.18360 1.01950 0.2520 Uiso c RU 1.000 . .
    H H20W 0.73990 0.96660 1.10920 0.2600 Uiso c RU 1.000 . .
    H H20Y 0.70010 0.90150 0.97860 0.1230 Uiso c RU 1.000 . .
    H H20Z 0.66640 0.98910 1.00480 0.1230 Uiso c RU 1.000 . .
loop_
    _atom_site_aniso_label
    _atom_site_aniso_U_11
    _atom_site_aniso_U_22
    _atom_site_aniso_U_33
    _atom_site_aniso_U_12
    _atom_site_aniso_U_13
    _atom_site_aniso_U_23
    S1 0.0502(7) 0.0276(6) 0.0421(6) -0.0061(6) 0.0242(5) -0.0121(6)
    S2 0.0481(7) 0.0233(5) 0.0469(7) -0.0079(6) 0.0232(6) -0.0039(6)
    S3 0.0391(6) 0.0228(5) 0.0477(7) 0.0044(6) -0.0029(5) 0.0039(6)
    S4 0.0399(6) 0.0267(5) 0.0322(5) -0.0033(5) -0.0057(4) -0.0051(5)
    S1' 0.0349(6) 0.0282(6) 0.0407(6) -0.0020(6) -0.0024(5) -0.0047(5)
    S2' 0.0340(6) 0.0250(6) 0.0509(7) 0.0050(5) 0.0035(5) 0.0017(6)
    S3' 0.0425(6) 0.0236(5) 0.0490(7) -0.0033(6) 0.0182(5) 0.0043(6)
    S4' 0.0453(6) 0.0283(6) 0.0307(5) -0.0011(6) 0.0160(5) -0.0082(5)
    Cl1 0.269(8) 0.315(11) 0.201(6) 0.065(9) -0.013(6) -0.056(7)
    O1 0.046(2) 0.0318(19) 0.0434(19) -0.0051(18) 0.0139(17) -0.0103(16)
    O2 0.049(2) 0.0238(16) 0.0258(15) -0.0009(16) 0.0066(14) 0.0030(13)
    O3 0.053(2) 0.0269(17) 0.0362(18) -0.0054(17) 0.0062(16) -0.0052(15)
    O4 0.066(2) 0.0207(15) 0.0177(13) -0.0040(17) 0.0061(14) -0.0029(12)
    O5 0.158(6) 0.0225(19) 0.0256(17) 0.005(3) 0.008(3) -0.0005(15)
    Cl2 0.285(9) 0.313(11) 0.217(6) 0.072(9) 0.073(6) 0.024(7)
    C1 0.048(3) 0.031(3) 0.042(3) 0.000(2) 0.029(2) -0.003(2)
    O1' 0.040(2) 0.0313(19) 0.045(2) -0.0028(17) 0.0109(16) -0.0065(16)
    C2 0.045(3) 0.029(2) 0.036(2) -0.007(2) 0.023(2) -0.008(2)
    O2' 0.0395(18) 0.0229(16) 0.0308(16) -0.0003(15) 0.0046(14) 0.0044(13)
    C3 0.041(3) 0.031(2) 0.032(2) -0.010(2) 0.023(2) -0.0080(19)
    O3' 0.045(2) 0.0293(18) 0.0340(17) 0.0031(17) 0.0033(15) -0.0058(15)
    C4 0.043(3) 0.028(2) 0.036(2) -0.007(2) 0.022(2) -0.005(2)
    O4' 0.052(2) 0.0217(15) 0.0186(13) -0.0006(15) 0.0011(13) -0.0004(12)
    C5 0.049(3) 0.030(3) 0.036(2) -0.008(2) 0.020(2) -0.005(2)
    O5' 0.155(6) 0.026(2) 0.0244(17) -0.008(3) 0.000(2) -0.0017(16)
    C6 0.053(3) 0.033(3) 0.040(3) -0.008(3) 0.024(2) -0.006(2)
    C7 0.054(3) 0.040(3) 0.045(3) -0.001(3) 0.009(3) -0.005(3)
    C8 0.096(8) 0.060(6) 0.161(11) 0.013(6) -0.051(8) -0.006(7)
    C9 0.049(4) 0.103(7) 0.074(5) -0.004(5) 0.017(4) 0.006(5)
    C10 0.086(6) 0.162(12) 0.062(5) -0.003(8) 0.004(5) -0.043(7)
    C11 0.037(2) 0.029(2) 0.033(2) -0.002(2) 0.0072(18) -0.0043(19)
    C12 0.037(2) 0.0188(19) 0.031(2) -0.003(2) 0.0117(17) -0.0015(18)
    C13 0.044(3) 0.016(2) 0.0256(19) -0.0004(18) 0.0050(18) 0.0030(15)
    C14 0.035(2) 0.0163(18) 0.034(2) 0.0021(19) 0.0032(17) 0.0014(18)
    C15 0.040(3) 0.022(2) 0.035(2) 0.001(2) 0.0122(19) -0.0015(18)
    C16 0.040(2) 0.028(2) 0.026(2) 0.003(2) 0.0091(18) -0.0025(18)
    C17 0.049(3) 0.040(3) 0.030(2) 0.005(3) 0.006(2) -0.004(2)
    C18 0.085(6) 0.146(10) 0.030(3) 0.046(6) -0.009(3) -0.018(4)
    C19 0.097(6) 0.059(4) 0.046(3) 0.017(4) 0.008(4) -0.020(3)
    C20 0.114(7) 0.101(7) 0.039(3) -0.014(7) 0.031(4) -0.001(4)
    C21 0.035(3) 0.032(3) 0.043(3) 0.003(2) -0.002(2) -0.003(2)
    C22 0.038(3) 0.025(2) 0.034(2) 0.003(2) -0.0076(19) 0.0024(19)
    C23 0.033(2) 0.026(2) 0.0250(19) 0.0000(19) -0.0063(16) -0.0010(17)
    C24 0.036(2) 0.028(2) 0.034(2) -0.002(2) -0.0070(19) -0.0021(19)
    C25 0.035(3) 0.030(2) 0.040(3) 0.000(2) -0.007(2) 0.000(2)
    C26 0.033(3) 0.036(3) 0.044(3) -0.002(2) -0.002(2) -0.002(2)
    C27 0.050(3) 0.044(3) 0.055(4) -0.001(3) 0.016(3) -0.001(3)
    C28 0.064(5) 0.112(8) 0.056(4) 0.007(5) 0.015(4) 0.005(5)
    C29 0.042(4) 0.104(7) 0.082(5) 0.007(5) 0.010(4) -0.003(5)
    C30 0.169(12) 0.052(5) 0.162(11) -0.030(7) 0.122(10) -0.013(6)
    C31 0.032(2) 0.026(2) 0.0192(17) -0.0020(18) 0.0052(15) -0.0003(16)
    C32 0.033(2) 0.0168(18) 0.0203(16) -0.0033(18) 0.0005(14) 0.0020(15)
    C33 0.049(3) 0.0166(19) 0.0166(16) -0.001(2) 0.0056(16) -0.0005(15)
    C34 0.037(2) 0.022(2) 0.0267(18) -0.001(2) 0.0123(16) -0.0022(17)
    C35 0.033(2) 0.030(2) 0.0246(19) 0.001(2) 0.0030(16) -0.0044(17)
    C36 0.036(2) 0.025(2) 0.0196(17) -0.0012(19) 0.0047(16) -0.0021(16)
    C37 0.037(2) 0.045(3) 0.0186(18) 0.000(2) 0.0036(17) -0.0048(19)
    C38 0.069(5) 0.147(10) 0.035(3) 0.012(6) 0.007(3) -0.036(5)
    C39 0.137(8) 0.071(5) 0.025(3) -0.002(6) 0.011(4) 0.007(3)
    C40 0.091(6) 0.080(5) 0.041(3) -0.040(5) 0.019(4) -0.026(4)
    C41 0.063(3) 0.019(2) 0.0212(19) 0.000(2) 0.007(2) -0.0022(17)
    C42 0.060(3) 0.023(2) 0.0207(18) -0.002(2) 0.0056(19) -0.0012(17)
    C43 0.047(3) 0.021(2) 0.026(2) 0.007(2) 0.0092(19) 0.0029(17)
    C44 0.061(3) 0.026(2) 0.0207(19) 0.001(2) 0.009(2) -0.0033(18)
    C45 0.070(4) 0.034(3) 0.021(2) 0.007(3) 0.010(2) 0.001(2)
    C46 0.065(4) 0.033(3) 0.032(2) 0.010(3) 0.011(2) 0.013(2)
    C47 0.072(4) 0.021(2) 0.035(2) 0.008(3) 0.014(3) 0.001(2)
    C48 0.056(3) 0.027(2) 0.028(2) 0.001(2) 0.013(2) -0.0021(19)
    C1' 0.031(2) 0.037(3) 0.045(3) 0.001(2) 0.000(2) 0.007(2)
    C2' 0.031(2) 0.032(3) 0.036(2) 0.001(2) -0.0024(19) -0.001(2)
    C3' 0.024(2) 0.032(2) 0.033(2) 0.0054(19) -0.0044(16) -0.0002(19)
    C4' 0.029(2) 0.032(2) 0.038(2) 0.004(2) -0.0013(18) 0.001(2)
    C5' 0.039(3) 0.033(3) 0.040(3) 0.006(2) 0.003(2) 0.002(2)
    C6' 0.039(3) 0.038(3) 0.041(3) 0.005(2) 0.005(2) 0.004(2)
    C7' 0.052(4) 0.046(3) 0.061(4) 0.002(3) 0.021(3) 0.006(3)
    C8' 0.152(10) 0.066(6) 0.120(8) -0.014(7) 0.100(8) -0.007(6)
    C9' 0.047(4) 0.107(7) 0.070(5) 0.017(5) 0.021(3) 0.009(5)
    C10' 0.087(6) 0.100(7) 0.068(5) -0.008(6) 0.037(5) -0.015(5)
    C11' 0.043(3) 0.032(3) 0.034(2) 0.004(2) 0.009(2) -0.002(2)
    C12' 0.033(2) 0.0198(19) 0.039(2) 0.003(2) 0.0045(17) 0.001(2)
    C13' 0.037(2) 0.016(2) 0.032(2) 0.0019(18) 0.0066(18) 0.0036(16)
    C14' 0.032(2) 0.0191(19) 0.039(2) 0.000(2) 0.0098(17) -0.0002(19)
    C15' 0.035(2) 0.025(2) 0.039(2) 0.001(2) 0.0029(19) -0.004(2)
    C16' 0.043(3) 0.030(2) 0.035(2) 0.004(2) 0.004(2) -0.002(2)
    C17' 0.061(4) 0.049(3) 0.033(2) 0.003(3) 0.001(2) -0.009(3)
    C18' 0.108(7) 0.139(10) 0.043(4) -0.016(8) 0.020(4) -0.015(5)
    C19' 0.29(2) 0.080(7) 0.055(5) -0.045(10) -0.004(8) -0.028(5)
    C20' 0.103(7) 0.171(13) 0.056(5) 0.055(9) -0.021(5) -0.019(7)
    C21' 0.034(2) 0.033(3) 0.036(2) -0.003(2) 0.0121(19) -0.004(2)
    C22' 0.038(2) 0.029(2) 0.030(2) -0.001(2) 0.0152(19) 0.0038(19)
    C23' 0.038(2) 0.029(2) 0.0202(17) 0.001(2) 0.0113(16) -0.0022(17)
    C24' 0.048(3) 0.027(2) 0.026(2) -0.001(2) 0.018(2) -0.0054(18)
    C25' 0.045(3) 0.028(2) 0.031(2) 0.001(2) 0.018(2) -0.0020(19)
    C26' 0.040(3) 0.035(3) 0.034(2) 0.001(2) 0.015(2) -0.003(2)
    C27' 0.041(3) 0.043(3) 0.039(3) 0.003(3) 0.011(2) -0.008(2)
    C28' 0.059(4) 0.069(5) 0.039(3) 0.001(4) 0.004(3) -0.005(3)
    C29' 0.046(4) 0.085(6) 0.060(4) -0.003(4) 0.019(3) 0.000(4)
    C30' 0.069(5) 0.049(4) 0.070(5) 0.020(4) -0.011(4) -0.007(4)
    C31' 0.030(2) 0.029(2) 0.0218(17) 0.0049(18) 0.0041(15) -0.0021(16)
    C32' 0.036(2) 0.0187(18) 0.0228(17) 0.0021(19) 0.0094(15) -0.0025(16)
    C33' 0.040(2) 0.0149(18) 0.0179(16) 0.0010(18) 0.0031(15) 0.0005(15)
    C34' 0.030(2) 0.023(2) 0.0277(19) -0.003(2) 0.0015(15) 0.0018(18)
    C35' 0.034(2) 0.033(2) 0.0255(19) -0.001(2) 0.0068(17) 0.0017(18)
    C36' 0.036(2) 0.030(2) 0.0212(18) 0.004(2) 0.0057(17) 0.0015(17)
    C37' 0.043(3) 0.047(3) 0.0205(19) 0.001(3) 0.0068(18) -0.003(2)
    C38' 0.067(5) 0.156(11) 0.040(3) -0.018(6) 0.004(3) -0.038(5)
    C39' 0.201(13) 0.083(7) 0.026(3) -0.013(8) 0.012(5) 0.008(4)
    C40' 0.079(6) 0.138(9) 0.066(5) 0.040(6) -0.007(4) -0.066(6)
    C41' 0.052(3) 0.019(2) 0.0211(18) -0.002(2) 0.0021(18) 0.0002(16)
    C42' 0.053(3) 0.024(2) 0.0237(19) -0.002(2) 0.0040(19) -0.0012(17)
    C43' 0.044(3) 0.024(2) 0.0228(19) -0.006(2) 0.0019(18) 0.0019(17)
    C44' 0.059(3) 0.028(2) 0.0201(19) -0.001(2) 0.000(2) -0.0028(18)
    C45' 0.072(4) 0.036(3) 0.020(2) -0.005(3) 0.003(2) 0.001(2)
    C46' 0.064(4) 0.030(3) 0.032(2) -0.004(3) 0.007(2) 0.010(2)
    C47' 0.065(4) 0.024(2) 0.036(3) -0.002(3) 0.005(2) 0.003(2)
    C48' 0.050(3) 0.027(2) 0.027(2) -0.005(2) 0.003(2) -0.0018(19)
    N1 0.051(3) 0.059(3) 0.047(3) 0.001(3) 0.028(2) 0.017(3)
    C101 0.072(6) 0.092(7) 0.112(8) 0.020(6) 0.028(5) 0.040(6)
    C102 0.119(10) 0.093(9) 0.248(19) 0.028(8) 0.076(12) 0.085(11)
    C103 0.123(9) 0.105(8) 0.081(6) 0.043(7) 0.055(6) 0.039(6)
    C104 0.158(13) 0.199(17) 0.094(8) -0.106(13) 0.042(8) -0.058(10)
    C105 0.171(12) 0.29(2) 0.114(9) 0.168(14) 0.114(9) 0.145(12)
    C106 0.202(17) 0.31(3) 0.110(10) 0.180(19) 0.083(11) 0.110(14)
    C107 0.097(8) 0.145(12) 0.126(9) 0.001(9) 0.047(7) -0.010(9)
    C108 0.129(12) 0.33(3) 0.164(13) -0.081(16) 0.067(11) -0.150(18)
    N2 0.034(2) 0.058(3) 0.046(3) -0.004(2) -0.0045(19) -0.017(2)
    C201 0.053(4) 0.076(5) 0.086(5) 0.006(4) 0.006(4) -0.035(5)
    C202 0.089(8) 0.090(8) 0.231(16) 0.011(7) 0.035(9) -0.077(10)
    C203 0.068(5) 0.102(7) 0.060(4) 0.010(5) -0.005(4) -0.024(5)
    C204 0.125(10) 0.161(13) 0.097(8) -0.059(10) -0.006(7) 0.051(9)
    C205 0.079(6) 0.139(10) 0.081(6) 0.038(6) -0.028(5) -0.077(7)
    C206 0.113(9) 0.219(18) 0.140(11) 0.091(11) -0.039(8) -0.127(12)
    C207 0.069(6) 0.140(11) 0.102(8) -0.016(7) 0.026(5) -0.025(8)
    C208 0.089(8) 0.29(2) 0.141(12) 0.002(13) 0.028(8) 0.129(15)
_geom_special_details
;
 Bond distances, angles etc. have been calculated using the
 rounded fractional coordinates. All su's are estimated
 from the variances of the (full) variance-covariance matrix.
 The cell esds are taken into account in the estimation of
 distances, angles and torsion angles
;
loop_
    _geom_bond_atom_site_label_1
    _geom_bond_atom_site_label_2
    _geom_bond_site_symmetry_1
    _geom_bond_site_symmetry_2
    _geom_bond_distance
    _geom_bond_publ_flag
    S1 C2 . . 1.773(6) no
    S1 C34 . . 1.781(6) no
    S2 C4 . . 1.785(6) no
    S2 C12 . . 1.777(4) no
    S3 C14 . . 1.776(4) no
    S3 C22 . . 1.784(6) no
    S4 C24 . . 1.784(6) no
    S4 C32 . . 1.780(4) no
    S1' C34' . . 1.782(4) no
    S1' C2' . . 1.766(6) no
    S2' C12' . . 1.776(6) no
    S2' C4' . . 1.776(6) no
    S3' C14' . . 1.776(4) no
    S3' C22' . . 1.771(6) no
    S4' C24' . . 1.778(6) no
    S4' C32' . . 1.782(4) no
    O1 C3 . . 1.332(7) no
    O2 C13 . . 1.304(5) no
    O3 C23 . . 1.332(7) no
    O4 C33 . . 1.380(5) no
    O4 C41 . . 1.438(5) no
    O5 C42 . . 1.205(7) no
    O1 H1O . . 0.8200 no
    O2 H2O . . 0.8200 no
    O3 H3O . . 0.8200 no
    C1 C6 . . 1.404(8) no
    C1 C2 . . 1.388(9) no
    O1' C3' . . 1.337(7) no
    C2 C3 . . 1.400(8) no
    O2' C13' . . 1.312(5) no
    C3 C4 . . 1.412(8) no
    O3' C23' . . 1.331(7) no
    C4 C5 . . 1.384(8) no
    O4' C33' . . 1.384(5) no
    O4' C41' . . 1.430(5) no
    C5 C6 . . 1.388(8) no
    O5' C42' . . 1.209(7) no
    C6 C7 . . 1.541(10) no
    C7 C10 . . 1.530(13) no
    C7 C9 . . 1.518(12) no
    C7 C8 . . 1.504(14) no
    C11 C12 . . 1.404(6) no
    C11 C16 . . 1.391(8) no
    C12 C13 . . 1.428(7) no
    C13 C14 . . 1.411(7) no
    C14 C15 . . 1.401(6) no
    C15 C16 . . 1.392(8) no
    C16 C17 . . 1.531(6) no
    C17 C20 . . 1.549(11) no
    C17 C18 . . 1.505(11) no
    C17 C19 . . 1.516(10) no
    C21 C22 . . 1.377(8) no
    C21 C26 . . 1.410(8) no
    C22 C23 . . 1.408(8) no
    C23 C24 . . 1.412(8) no
    C24 C25 . . 1.391(8) no
    C25 C26 . . 1.389(8) no
    C26 C27 . . 1.516(9) no
    C27 C28 . . 1.531(11) no
    C27 C30 . . 1.527(13) no
    C27 C29 . . 1.505(12) no
    C31 C36 . . 1.383(7) no
    C31 C32 . . 1.393(6) no
    C32 C33 . . 1.392(7) no
    C33 C34 . . 1.385(8) no
    C34 C35 . . 1.395(6) no
    C35 C36 . . 1.403(8) no
    C36 C37 . . 1.543(6) no
    C37 C38 . . 1.505(10) no
    C37 C40 . . 1.535(11) no
    C37 C39 . . 1.507(10) no
    C41 C42 . . 1.495(6) no
    C42 C43 . . 1.482(6) no
    C43 C48 . . 1.385(7) no
    C43 C44 . . 1.407(6) no
    C44 C45 . . 1.366(7) no
    C45 C46 . . 1.388(8) no
    C46 C47 . . 1.378(9) no
    C47 C48 . . 1.383(8) no
    C1 H1 . . 0.9300 no
    O1' H6O . . 0.8200 no
    O2' H7O . . 0.8200 no
    O3' H8O . . 0.8200 no
    C5 H5 . . 0.9300 no
    C8 H8A . . 0.9600 no
    C8 H8B . . 0.9600 no
    C8 H8C . . 0.9600 no
    C9 H9B . . 0.9600 no
    C9 H9A . . 0.9600 no
    C9 H9C . . 0.9600 no
    C10 H10C . . 0.9600 no
    C10 H10B . . 0.9600 no
    C10 H10A . . 0.9600 no
    C11 H11 . . 0.9300 no
    C15 H15 . . 0.9300 no
    C18 H18B . . 0.9600 no
    C18 H18A . . 0.9600 no
    C18 H18C . . 0.9600 no
    C19 H19B . . 0.9600 no
    C19 H19C . . 0.9600 no
    C19 H19A . . 0.9600 no
    C20 H20B . . 0.9600 no
    C20 H20A . . 0.9600 no
    C20 H20C . . 0.9600 no
    C21 H21 . . 0.9300 no
    C25 H25 . . 0.9300 no
    C28 H28A . . 0.9600 no
    C28 H28C . . 0.9600 no
    C28 H28B . . 0.9600 no
    C29 H29B . . 0.9600 no
    C29 H29C . . 0.9600 no
    C29 H29A . . 0.9600 no
    C30 H30C . . 0.9600 no
    C30 H30B . . 0.9600 no
    C30 H30A . . 0.9600 no
    C31 H31 . . 0.9300 no
    C35 H35 . . 0.9300 no
    C38 H38C . . 0.9600 no
    C38 H38A . . 0.9600 no
    C38 H38B . . 0.9600 no
    C39 H39C . . 0.9600 no
    C39 H39B . . 0.9600 no
    C39 H39A . . 0.9600 no
    C40 H40B . . 0.9600 no
    C40 H40A . . 0.9600 no
    C40 H40C . . 0.9600 no
    C41 H41B . . 0.9700 no
    C41 H41A . . 0.9700 no
    C44 H44 . . 0.9300 no
    C45 H45 . . 0.9300 no
    C46 H46 . . 0.9300 no
    C47 H47 . . 0.9300 no
    C48 H48 . . 0.9300 no
    C1' C2' . . 1.399(9) no
    C1' C6' . . 1.391(8) no
    C2' C3' . . 1.403(8) no
    C3' C4' . . 1.407(8) no
    C4' C5' . . 1.402(9) no
    C5' C6' . . 1.383(8) no
    C6' C7' . . 1.535(10) no
    C7' C8' . . 1.519(13) no
    C7' C9' . . 1.533(12) no
    C7' C10' . . 1.509(12) no
    C11' C12' . . 1.397(7) no
    C11' C16' . . 1.404(9) no
    C12' C13' . . 1.424(8) no
    C13' C14' . . 1.419(7) no
    C14' C15' . . 1.387(7) no
    C15' C16' . . 1.391(9) no
    C16' C17' . . 1.529(9) no
    C17' C20' . . 1.548(15) no
    C17' C19' . . 1.490(14) no
    C17' C18' . . 1.493(13) no
    C21' C22' . . 1.394(8) no
    C21' C26' . . 1.397(8) no
    C22' C23' . . 1.400(8) no
    C23' C24' . . 1.421(8) no
    C24' C25' . . 1.386(8) no
    C25' C26' . . 1.407(8) no
    C26' C27' . . 1.518(9) no
    C27' C30' . . 1.543(10) no
    C27' C28' . . 1.515(9) no
    C27' C29' . . 1.540(10) no
    C31' C32' . . 1.394(6) no
    C31' C36' . . 1.398(8) no
    C32' C33' . . 1.385(6) no
    C33' C34' . . 1.401(6) no
    C34' C35' . . 1.385(6) no
    C35' C36' . . 1.397(8) no
    C36' C37' . . 1.532(6) no
    C37' C38' . . 1.491(12) no
    C37' C39' . . 1.496(11) no
    C37' C40' . . 1.540(13) no
    C41' C42' . . 1.496(6) no
    C42' C43' . . 1.481(7) no
    C43' C48' . . 1.373(8) no
    C43' C44' . . 1.409(6) no
    C44' C45' . . 1.370(7) no
    C45' C46' . . 1.398(8) no
    C46' C47' . . 1.373(9) no
    C47' C48' . . 1.385(8) no
    N1 C105 . . 1.479(17) no
    N1 C107 . . 1.525(17) no
    N1 C101 . . 1.526(12) no
    N1 C103 . . 1.459(13) no
    C1' H1' . . 0.9300 no
    C5' H5' . . 0.9300 no
    C8' H8B' . . 0.9600 no
    C8' H8C' . . 0.9600 no
    C8' H8A' . . 0.9600 no
    C9' H9C' . . 0.9600 no
    C9' H9A' . . 0.9600 no
    C9' H9B' . . 0.9600 no
    C10' H10E . . 0.9600 no
    C10' H10F . . 0.9600 no
    C10' H10D . . 0.9600 no
    C11' H11' . . 0.9300 no
    C15' H15' . . 0.9300 no
    C18' H18D . . 0.9600 no
    C18' H18E . . 0.9600 no
    C18' H18F . . 0.9600 no
    C19' H19E . . 0.9600 no
    C19' H19F . . 0.9600 no
    C19' H19D . . 0.9600 no
    C20' H20D . . 0.9600 no
    C20' H20F . . 0.9600 no
    C20' H20E . . 0.9600 no
    C21' H21' . . 0.9300 no
    C25' H25' . . 0.9300 no
    C28' H28E . . 0.9600 no
    C28' H28F . . 0.9600 no
    C28' H28D . . 0.9600 no
    C29' H29D . . 0.9600 no
    C29' H29E . . 0.9600 no
    C29' H29F . . 0.9600 no
    C30' H30D . . 0.9600 no
    C30' H30E . . 0.9600 no
    C30' H30F . . 0.9600 no
    C31' H31' . . 0.9300 no
    C35' H35' . . 0.9300 no
    C38' H38D . . 0.9600 no
    C38' H38E . . 0.9600 no
    C38' H38F . . 0.9600 no
    C39' H39F . . 0.9600 no
    C39' H39D . . 0.9600 no
    C39' H39E . . 0.9600 no
    C40' H40E . . 0.9600 no
    C40' H40F . . 0.9600 no
    C40' H40D . . 0.9600 no
    C41' H41C . . 0.9700 no
    C41' H41D . . 0.9700 no
    C44' H44' . . 0.9300 no
    C45' H45' . . 0.9300 no
    C46' H46' . . 0.9300 no
    C47' H47' . . 0.9300 no
    C48' H48' . . 0.9300 no
    C101 C102 . . 1.42(2) no
    C103 C104 . . 1.57(2) no
    C105 C106 . . 1.51(3) no
    C107 C108 . . 1.49(2) no
    N2 C205 . . 1.496(13) no
    N2 C207 . . 1.493(15) no
    N2 C201 . . 1.525(11) no
    N2 C203 . . 1.482(11) no
    C101 H10G . . 0.9700 no
    C101 H10H . . 0.9700 no
    C102 H10J . . 0.9600 no
    C102 H10K . . 0.9600 no
    C102 H10I . . 0.9600 no
    C103 H10L . . 0.9700 no
    C103 H10M . . 0.9700 no
    C104 H10P . . 0.9600 no
    C104 H10N . . 0.9600 no
    C104 H10O . . 0.9600 no
    C105 H10S . . 0.9700 no
    C105 H10R . . 0.9700 no
    C106 H10T . . 0.9600 no
    C106 H10U . . 0.9600 no
    C106 H10V . . 0.9600 no
    C107 H10Y . . 0.9700 no
    C107 H10Z . . 0.9700 no
    C108 H10Q . . 0.9600 no
    C108 H10W . . 0.9600 no
    C108 H1QW . . 0.9600 no
    C201 C202 . . 1.449(18) no
    C203 C204 . . 1.548(19) no
    C205 C206 . . 1.55(2) no
    C207 C208 . . 1.52(2) no
    C201 H20G . . 0.9700 no
    C201 H20H . . 0.9700 no
    C202 H20I . . 0.9600 no
    C202 H20J . . 0.9600 no
    C202 H20K . . 0.9600 no
    C203 H20L . . 0.9700 no
    C203 H20M . . 0.9700 no
    C204 H20N . . 0.9600 no
    C204 H20O . . 0.9600 no
    C204 H20P . . 0.9600 no
    C205 H20R . . 0.9700 no
    C205 H20S . . 0.9700 no
    C206 H20T . . 0.9600 no
    C206 H20U . . 0.9600 no
    C206 H20V . . 0.9600 no
    C207 H20Y . . 0.9700 no
    C207 H20Z . . 0.9700 no
    C208 H2QW . . 0.9600 no
    C208 H20Q . . 0.9600 no
    C208 H20W . . 0.9600 no
loop_
    _geom_angle_atom_site_label_1
    _geom_angle_atom_site_label_2
    _geom_angle_atom_site_label_3
    _geom_angle_site_symmetry_1
    _geom_angle_site_symmetry_2
    _geom_angle_site_symmetry_3
    _geom_angle
    _geom_angle_publ_flag
    C2 S1 C34 . . . 97.9(3) no
    C4 S2 C12 . . . 105.3(3) no
    C14 S3 C22 . . . 102.7(2) no
    C24 S4 C32 . . . 97.0(2) no
    C2' S1' C34' . . . 97.7(3) no
    C4' S2' C12' . . . 104.9(3) no
    C14' S3' C22' . . . 102.5(3) no
    C24' S4' C32' . . . 97.5(2) no
    C33 O4 C41 . . . 112.1(3) no
    C3 O1 H1O . . . 110.00 no
    C13 O2 H2O . . . 109.00 no
    C23 O3 H3O . . . 109.00 no
    C2 C1 C6 . . . 120.9(5) no
    S1 C2 C3 . . . 119.8(4) no
    C1 C2 C3 . . . 121.8(5) no
    S1 C2 C1 . . . 118.4(4) no
    O1 C3 C4 . . . 124.6(5) no
    O1 C3 C2 . . . 118.5(5) no
    C2 C3 C4 . . . 116.9(5) no
    S2 C4 C3 . . . 120.6(4) no
    C3 C4 C5 . . . 120.8(5) no
    S2 C4 C5 . . . 118.2(4) no
    C33' O4' C41' . . . 112.2(3) no
    C4 C5 C6 . . . 122.2(5) no
    C5 C6 C7 . . . 120.8(5) no
    C1 C6 C5 . . . 117.3(5) no
    C1 C6 C7 . . . 121.9(5) no
    C8 C7 C9 . . . 110.2(8) no
    C6 C7 C9 . . . 107.8(5) no
    C6 C7 C10 . . . 109.3(7) no
    C8 C7 C10 . . . 109.0(9) no
    C9 C7 C10 . . . 108.6(8) no
    C6 C7 C8 . . . 112.0(7) no
    C12 C11 C16 . . . 122.2(5) no
    S2 C12 C11 . . . 118.9(4) no
    S2 C12 C13 . . . 119.6(3) no
    C11 C12 C13 . . . 121.2(4) no
    O2 C13 C14 . . . 122.5(5) no
    O2 C13 C12 . . . 122.1(5) no
    C12 C13 C14 . . . 115.5(4) no
    C13 C14 C15 . . . 121.3(4) no
    S3 C14 C13 . . . 119.8(3) no
    S3 C14 C15 . . . 118.9(4) no
    C14 C15 C16 . . . 122.6(5) no
    C11 C16 C15 . . . 116.5(4) no
    C15 C16 C17 . . . 121.4(5) no
    C11 C16 C17 . . . 122.0(5) no
    C16 C17 C19 . . . 109.4(5) no
    C16 C17 C20 . . . 109.0(5) no
    C18 C17 C20 . . . 107.2(6) no
    C16 C17 C18 . . . 113.0(5) no
    C19 C17 C20 . . . 109.0(6) no
    C18 C17 C19 . . . 109.2(7) no
    C22 C21 C26 . . . 121.9(5) no
    C21 C22 C23 . . . 121.6(5) no
    S3 C22 C21 . . . 118.7(4) no
    S3 C22 C23 . . . 119.6(4) no
    O3 C23 C24 . . . 119.1(5) no
    O3 C23 C22 . . . 124.5(5) no
    C22 C23 C24 . . . 116.4(5) no
    S4 C24 C23 . . . 119.4(4) no
    C23 C24 C25 . . . 121.5(5) no
    S4 C24 C25 . . . 119.1(4) no
    C24 C25 C26 . . . 121.8(5) no
    C21 C26 C25 . . . 116.8(5) no
    C21 C26 C27 . . . 119.8(5) no
    C25 C26 C27 . . . 123.4(5) no
    C26 C27 C28 . . . 109.5(6) no
    C26 C27 C29 . . . 110.4(6) no
    C26 C27 C30 . . . 111.8(7) no
    C28 C27 C29 . . . 109.4(7) no
    C28 C27 C30 . . . 108.9(8) no
    C29 C27 C30 . . . 106.9(8) no
    C32 C31 C36 . . . 121.8(4) no
    S4 C32 C33 . . . 119.6(3) no
    S4 C32 C31 . . . 120.0(3) no
    C31 C32 C33 . . . 120.1(4) no
    O4 C33 C34 . . . 120.2(5) no
    C32 C33 C34 . . . 119.1(4) no
    O4 C33 C32 . . . 120.8(4) no
    S1 C34 C33 . . . 120.0(3) no
    C33 C34 C35 . . . 120.4(5) no
    S1 C34 C35 . . . 119.4(4) no
    C34 C35 C36 . . . 121.0(5) no
    C35 C36 C37 . . . 121.0(5) no
    C31 C36 C37 . . . 121.4(5) no
    C31 C36 C35 . . . 117.6(4) no
    C36 C37 C40 . . . 110.4(4) no
    C39 C37 C40 . . . 108.9(6) no
    C36 C37 C39 . . . 109.4(5) no
    C38 C37 C39 . . . 108.2(6) no
    C38 C37 C40 . . . 108.0(7) no
    C36 C37 C38 . . . 111.9(5) no
    O4 C41 C42 . . . 108.2(4) no
    O5 C42 C43 . . . 121.8(4) no
    O5 C42 C41 . . . 120.3(4) no
    C41 C42 C43 . . . 117.8(4) no
    C42 C43 C44 . . . 118.2(4) no
    C42 C43 C48 . . . 122.7(4) no
    C44 C43 C48 . . . 119.1(4) no
    C43 C44 C45 . . . 120.5(5) no
    C44 C45 C46 . . . 119.8(5) no
    C45 C46 C47 . . . 120.3(5) no
    C46 C47 C48 . . . 120.2(5) no
    C43 C48 C47 . . . 120.1(4) no
    C6 C1 H1 . . . 120.00 no
    C2 C1 H1 . . . 120.00 no
    C3' O1' H6O . . . 109.00 no
    C13' O2' H7O . . . 109.00 no
    C23' O3' H8O . . . 109.00 no
    C4 C5 H5 . . . 119.00 no
    C6 C5 H5 . . . 119.00 no
    H8A C8 H8C . . . 109.00 no
    C7 C8 H8A . . . 109.00 no
    H8A C8 H8B . . . 109.00 no
    H8B C8 H8C . . . 110.00 no
    C7 C8 H8B . . . 109.00 no
    C7 C8 H8C . . . 109.00 no
    H9B C9 H9C . . . 110.00 no
    C7 C9 H9C . . . 110.00 no
    C7 C9 H9B . . . 109.00 no
    H9A C9 H9C . . . 109.00 no
    H9A C9 H9B . . . 109.00 no
    C7 C9 H9A . . . 109.00 no
    H10A C10 H10C . . . 109.00 no
    C7 C10 H10C . . . 109.00 no
    C7 C10 H10B . . . 109.00 no
    C7 C10 H10A . . . 109.00 no
    H10B C10 H10C . . . 110.00 no
    H10A C10 H10B . . . 109.00 no
    C12 C11 H11 . . . 119.00 no
    C16 C11 H11 . . . 119.00 no
    C14 C15 H15 . . . 119.00 no
    C16 C15 H15 . . . 119.00 no
    C17 C18 H18B . . . 110.00 no
    H18B C18 H18C . . . 110.00 no
    H18A C18 H18C . . . 109.00 no
    C17 C18 H18A . . . 110.00 no
    C17 C18 H18C . . . 109.00 no
    H18A C18 H18B . . . 109.00 no
    C17 C19 H19B . . . 109.00 no
    C17 C19 H19A . . . 109.00 no
    H19A C19 H19B . . . 109.00 no
    H19A C19 H19C . . . 109.00 no
    C17 C19 H19C . . . 110.00 no
    H19B C19 H19C . . . 110.00 no
    H20B C20 H20C . . . 109.00 no
    C17 C20 H20C . . . 110.00 no
    C17 C20 H20B . . . 110.00 no
    C17 C20 H20A . . . 109.00 no
    H20A C20 H20C . . . 109.00 no
    H20A C20 H20B . . . 109.00 no
    C22 C21 H21 . . . 119.00 no
    C26 C21 H21 . . . 119.00 no
    C26 C25 H25 . . . 119.00 no
    C24 C25 H25 . . . 119.00 no
    C27 C28 H28B . . . 109.00 no
    H28A C28 H28C . . . 110.00 no
    C27 C28 H28A . . . 109.00 no
    C27 C28 H28C . . . 109.00 no
    H28A C28 H28B . . . 110.00 no
    H28B C28 H28C . . . 109.00 no
    C27 C29 H29C . . . 110.00 no
    C27 C29 H29B . . . 109.00 no
    H29A C29 H29C . . . 109.00 no
    H29A C29 H29B . . . 109.00 no
    H29B C29 H29C . . . 109.00 no
    C27 C29 H29A . . . 110.00 no
    H30A C30 H30C . . . 109.00 no
    H30A C30 H30B . . . 109.00 no
    C27 C30 H30B . . . 110.00 no
    C27 C30 H30C . . . 109.00 no
    C27 C30 H30A . . . 109.00 no
    H30B C30 H30C . . . 110.00 no
    C36 C31 H31 . . . 119.00 no
    C32 C31 H31 . . . 119.00 no
    C36 C35 H35 . . . 119.00 no
    C34 C35 H35 . . . 119.00 no
    C37 C38 H38B . . . 109.00 no
    H38A C38 H38C . . . 109.00 no
    C37 C38 H38A . . . 109.00 no
    C37 C38 H38C . . . 109.00 no
    H38A C38 H38B . . . 110.00 no
    H38B C38 H38C . . . 109.00 no
    H39A C39 H39C . . . 109.00 no
    H39A C39 H39B . . . 109.00 no
    C37 C39 H39C . . . 109.00 no
    C37 C39 H39A . . . 109.00 no
    H39B C39 H39C . . . 110.00 no
    C37 C39 H39B . . . 109.00 no
    C37 C40 H40A . . . 109.00 no
    C37 C40 H40C . . . 109.00 no
    H40A C40 H40B . . . 110.00 no
    C37 C40 H40B . . . 109.00 no
    H40B C40 H40C . . . 110.00 no
    H40A C40 H40C . . . 109.00 no
    C42 C41 H41A . . . 110.00 no
    O4 C41 H41A . . . 110.00 no
    H41A C41 H41B . . . 108.00 no
    C42 C41 H41B . . . 110.00 no
    O4 C41 H41B . . . 110.00 no
    C43 C44 H44 . . . 120.00 no
    C45 C44 H44 . . . 120.00 no
    C46 C45 H45 . . . 120.00 no
    C44 C45 H45 . . . 120.00 no
    C45 C46 H46 . . . 120.00 no
    C47 C46 H46 . . . 120.00 no
    C46 C47 H47 . . . 120.00 no
    C48 C47 H47 . . . 120.00 no
    C47 C48 H48 . . . 120.00 no
    C43 C48 H48 . . . 120.00 no
    C2' C1' C6' . . . 121.4(5) no
    C1' C2' C3' . . . 120.9(5) no
    S1' C2' C3' . . . 119.9(4) no
    S1' C2' C1' . . . 119.2(4) no
    O1' C3' C2' . . . 118.2(5) no
    O1' C3' C4' . . . 124.3(5) no
    C2' C3' C4' . . . 117.5(5) no
    C3' C4' C5' . . . 120.4(5) no
    S2' C4' C3' . . . 121.0(4) no
    S2' C4' C5' . . . 118.3(4) no
    C4' C5' C6' . . . 121.8(5) no
    C1' C6' C5' . . . 117.8(6) no
    C1' C6' C7' . . . 122.6(5) no
    C5' C6' C7' . . . 119.5(5) no
    C8' C7' C9' . . . 112.8(8) no
    C8' C7' C10' . . . 106.5(8) no
    C9' C7' C10' . . . 107.1(7) no
    C6' C7' C9' . . . 108.0(6) no
    C6' C7' C10' . . . 111.1(7) no
    C6' C7' C8' . . . 111.3(7) no
    C12' C11' C16' . . . 122.1(6) no
    S2' C12' C11' . . . 119.0(4) no
    S2' C12' C13' . . . 119.2(3) no
    C11' C12' C13' . . . 121.4(5) no
    O2' C13' C14' . . . 122.3(5) no
    O2' C13' C12' . . . 122.2(5) no
    C12' C13' C14' . . . 115.6(4) no
    S3' C14' C13' . . . 119.5(3) no
    S3' C14' C15' . . . 119.6(4) no
    C13' C14' C15' . . . 120.9(4) no
    C14' C15' C16' . . . 123.7(5) no
    C11' C16' C15' . . . 115.6(5) no
    C15' C16' C17' . . . 122.3(6) no
    C11' C16' C17' . . . 121.9(6) no
    C16' C17' C19' . . . 108.3(6) no
    C18' C17' C20' . . . 106.0(7) no
    C16' C17' C20' . . . 108.9(6) no
    C18' C17' C19' . . . 108.3(10) no
    C16' C17' C18' . . . 112.4(6) no
    C19' C17' C20' . . . 113.0(10) no
    C22' C21' C26' . . . 122.6(5) no
    S3' C22' C23' . . . 120.8(4) no
    S3' C22' C21' . . . 118.4(4) no
    C21' C22' C23' . . . 120.7(5) no
    O3' C23' C22' . . . 123.9(5) no
    O3' C23' C24' . . . 118.7(5) no
    C22' C23' C24' . . . 117.4(5) no
    C23' C24' C25' . . . 120.8(5) no
    S4' C24' C25' . . . 119.5(4) no
    S4' C24' C23' . . . 119.5(4) no
    C24' C25' C26' . . . 122.1(5) no
    C21' C26' C25' . . . 116.4(5) no
    C21' C26' C27' . . . 121.1(5) no
    C25' C26' C27' . . . 122.6(5) no
    C28' C27' C29' . . . 109.6(6) no
    C28' C27' C30' . . . 106.5(6) no
    C29' C27' C30' . . . 108.9(6) no
    C26' C27' C30' . . . 113.0(5) no
    C26' C27' C28' . . . 110.2(5) no
    C26' C27' C29' . . . 108.7(5) no
    C32' C31' C36' . . . 121.1(5) no
    C31' C32' C33' . . . 120.7(4) no
    S4' C32' C33' . . . 119.8(3) no
    S4' C32' C31' . . . 119.3(4) no
    C32' C33' C34' . . . 118.9(4) no
    O4' C33' C34' . . . 119.8(4) no
    O4' C33' C32' . . . 121.3(4) no
    S1' C34' C33' . . . 119.6(3) no
    S1' C34' C35' . . . 120.1(4) no
    C33' C34' C35' . . . 120.0(4) no
    C34' C35' C36' . . . 121.8(5) no
    C35' C36' C37' . . . 120.9(5) no
    C31' C36' C35' . . . 117.5(4) no
    C31' C36' C37' . . . 121.5(5) no
    C36' C37' C38' . . . 112.7(5) no
    C36' C37' C39' . . . 109.2(5) no
    C36' C37' C40' . . . 109.7(5) no
    C39' C37' C40' . . . 110.2(7) no
    C38' C37' C39' . . . 108.2(8) no
    C38' C37' C40' . . . 106.9(7) no
    O4' C41' C42' . . . 108.1(4) no
    O5' C42' C41' . . . 120.5(4) no
    O5' C42' C43' . . . 121.6(4) no
    C41' C42' C43' . . . 117.9(4) no
    C42' C43' C44' . . . 117.5(5) no
    C42' C43' C48' . . . 122.9(4) no
    C44' C43' C48' . . . 119.5(4) no
    C43' C44' C45' . . . 120.0(5) no
    C44' C45' C46' . . . 120.0(4) no
    C45' C46' C47' . . . 119.7(5) no
    C46' C47' C48' . . . 120.6(5) no
    C43' C48' C47' . . . 120.2(4) no
    C105 N1 C107 . . . 104.8(9) no
    C101 N1 C107 . . . 108.3(8) no
    C101 N1 C103 . . . 109.7(8) no
    C101 N1 C105 . . . 105.6(9) no
    C103 N1 C105 . . . 118.9(10) no
    C103 N1 C107 . . . 109.1(8) no
    C6' C1' H1' . . . 119.00 no
    C2' C1' H1' . . . 119.00 no
    C4' C5' H5' . . . 119.00 no
    C6' C5' H5' . . . 119.00 no
    H8A' C8' H8C' . . . 109.00 no
    C7' C8' H8A' . . . 110.00 no
    C7' C8' H8B' . . . 110.00 no
    C7' C8' H8C' . . . 109.00 no
    H8A' C8' H8B' . . . 109.00 no
    H8B' C8' H8C' . . . 109.00 no
    H9A' C9' H9C' . . . 110.00 no
    C7' C9' H9B' . . . 109.00 no
    H9B' C9' H9C' . . . 110.00 no
    C7' C9' H9A' . . . 109.00 no
    C7' C9' H9C' . . . 109.00 no
    H9A' C9' H9B' . . . 110.00 no
    C7' C10' H10E . . . 109.00 no
    C7' C10' H10D . . . 110.00 no
    H10D C10' H10F . . . 109.00 no
    C7' C10' H10F . . . 110.00 no
    H10D C10' H10E . . . 109.00 no
    H10E C10' H10F . . . 109.00 no
    C16' C11' H11' . . . 119.00 no
    C12' C11' H11' . . . 119.00 no
    C14' C15' H15' . . . 118.00 no
    C16' C15' H15' . . . 118.00 no
    H18E C18' H18F . . . 109.00 no
    C17' C18' H18E . . . 110.00 no
    C17' C18' H18D . . . 109.00 no
    H18D C18' H18F . . . 109.00 no
    C17' C18' H18F . . . 110.00 no
    H18D C18' H18E . . . 109.00 no
    C17' C19' H19D . . . 109.00 no
    H19D C19' H19E . . . 109.00 no
    C17' C19' H19E . . . 109.00 no
    C17' C19' H19F . . . 110.00 no
    H19D C19' H19F . . . 109.00 no
    H19E C19' H19F . . . 110.00 no
    C17' C20' H20E . . . 110.00 no
    C17' C20' H20D . . . 109.00 no
    H20E C20' H20F . . . 110.00 no
    C17' C20' H20F . . . 109.00 no
    H20D C20' H20E . . . 109.00 no
    H20D C20' H20F . . . 109.00 no
    C22' C21' H21' . . . 119.00 no
    C26' C21' H21' . . . 119.00 no
    C24' C25' H25' . . . 119.00 no
    C26' C25' H25' . . . 119.00 no
    C27' C28' H28E . . . 109.00 no
    C27' C28' H28D . . . 109.00 no
    H28D C28' H28F . . . 110.00 no
    C27' C28' H28F . . . 110.00 no
    H28D C28' H28E . . . 109.00 no
    H28E C28' H28F . . . 109.00 no
    C27' C29' H29F . . . 109.00 no
    C27' C29' H29D . . . 110.00 no
    C27' C29' H29E . . . 109.00 no
    H29D C29' H29F . . . 109.00 no
    H29E C29' H29F . . . 109.00 no
    H29D C29' H29E . . . 110.00 no
    H30D C30' H30E . . . 109.00 no
    H30D C30' H30F . . . 109.00 no
    C27' C30' H30D . . . 110.00 no
    C27' C30' H30E . . . 110.00 no
    C27' C30' H30F . . . 109.00 no
    H30E C30' H30F . . . 109.00 no
    C36' C31' H31' . . . 119.00 no
    C32' C31' H31' . . . 120.00 no
    C34' C35' H35' . . . 119.00 no
    C36' C35' H35' . . . 119.00 no
    C37' C38' H38E . . . 109.00 no
    C37' C38' H38D . . . 109.00 no
    C37' C38' H38F . . . 110.00 no
    H38D C38' H38E . . . 109.00 no
    H38D C38' H38F . . . 110.00 no
    H38E C38' H38F . . . 109.00 no
    H39D C39' H39E . . . 109.00 no
    H39D C39' H39F . . . 109.00 no
    C37' C39' H39F . . . 109.00 no
    C37' C39' H39D . . . 109.00 no
    C37' C39' H39E . . . 109.00 no
    H39E C39' H39F . . . 110.00 no
    H40E C40' H40F . . . 109.00 no
    C37' C40' H40D . . . 109.00 no
    C37' C40' H40E . . . 109.00 no
    C37' C40' H40F . . . 109.00 no
    H40D C40' H40E . . . 109.00 no
    H40D C40' H40F . . . 109.00 no
    O4' C41' H41D . . . 110.00 no
    C42' C41' H41C . . . 110.00 no
    O4' C41' H41C . . . 110.00 no
    H41C C41' H41D . . . 108.00 no
    C42' C41' H41D . . . 110.00 no
    C43' C44' H44' . . . 120.00 no
    C45' C44' H44' . . . 120.00 no
    C44' C45' H45' . . . 120.00 no
    C46' C45' H45' . . . 120.00 no
    C47' C46' H46' . . . 120.00 no
    C45' C46' H46' . . . 120.00 no
    C46' C47' H47' . . . 120.00 no
    C48' C47' H47' . . . 120.00 no
    C47' C48' H48' . . . 120.00 no
    C43' C48' H48' . . . 120.00 no
    N1 C101 C102 . . . 115.9(10) no
    N1 C103 C104 . . . 115.3(10) no
    N1 C105 C106 . . . 115.1(12) no
    N1 C107 C108 . . . 113.0(12) no
    C201 N2 C207 . . . 109.5(7) no
    C203 N2 C205 . . . 111.7(7) no
    C203 N2 C207 . . . 108.8(7) no
    C205 N2 C207 . . . 111.0(7) no
    C201 N2 C205 . . . 104.3(7) no
    C201 N2 C203 . . . 111.6(7) no
    N1 C101 H10G . . . 108.00 no
    H10G C101 H10H . . . 107.00 no
    C102 C101 H10H . . . 108.00 no
    N1 C101 H10H . . . 108.00 no
    C102 C101 H10G . . . 108.00 no
    C101 C102 H10I . . . 110.00 no
    H10I C102 H10J . . . 109.00 no
    C101 C102 H10J . . . 109.00 no
    C101 C102 H10K . . . 109.00 no
    H10I C102 H10K . . . 110.00 no
    H10J C102 H10K . . . 109.00 no
    N1 C103 H10M . . . 108.00 no
    N1 C103 H10L . . . 108.00 no
    C104 C103 H10L . . . 108.00 no
    C104 C103 H10M . . . 108.00 no
    H10L C103 H10M . . . 108.00 no
    H10N C104 H10O . . . 109.00 no
    H10N C104 H10P . . . 109.00 no
    H10O C104 H10P . . . 110.00 no
    C103 C104 H10N . . . 109.00 no
    C103 C104 H10O . . . 109.00 no
    C103 C104 H10P . . . 110.00 no
    C106 C105 H10R . . . 109.00 no
    N1 C105 H10R . . . 108.00 no
    N1 C105 H10S . . . 108.00 no
    C106 C105 H10S . . . 108.00 no
    H10R C105 H10S . . . 107.00 no
    C105 C106 H10U . . . 109.00 no
    C105 C106 H10T . . . 110.00 no
    H10T C106 H10U . . . 110.00 no
    H10T C106 H10V . . . 109.00 no
    C105 C106 H10V . . . 109.00 no
    H10U C106 H10V . . . 110.00 no
    C108 C107 H10Y . . . 109.00 no
    C108 C107 H10Z . . . 109.00 no
    N1 C107 H10Y . . . 109.00 no
    N1 C107 H10Z . . . 109.00 no
    H10Y C107 H10Z . . . 108.00 no
    H10Q C108 H10W . . . 109.00 no
    C107 C108 H1QW . . . 109.00 no
    C107 C108 H10Q . . . 109.00 no
    C107 C108 H10W . . . 109.00 no
    H1QW C108 H10Q . . . 110.00 no
    H1QW C108 H10W . . . 109.00 no
    N2 C201 C202 . . . 116.6(8) no
    N2 C203 C204 . . . 115.9(8) no
    N2 C205 C206 . . . 113.2(9) no
    N2 C207 C208 . . . 115.5(10) no
    N2 C201 H20G . . . 108.00 no
    N2 C201 H20H . . . 108.00 no
    C202 C201 H20G . . . 108.00 no
    C202 C201 H20H . . . 108.00 no
    H20G C201 H20H . . . 107.00 no
    C201 C202 H20I . . . 109.00 no
    C201 C202 H20J . . . 109.00 no
    C201 C202 H20K . . . 110.00 no
    H20I C202 H20J . . . 109.00 no
    H20I C202 H20K . . . 109.00 no
    H20J C202 H20K . . . 110.00 no
    N2 C203 H20L . . . 108.00 no
    N2 C203 H20M . . . 108.00 no
    C204 C203 H20L . . . 108.00 no
    C204 C203 H20M . . . 108.00 no
    H20L C203 H20M . . . 107.00 no
    C203 C204 H20N . . . 109.00 no
    C203 C204 H20O . . . 110.00 no
    C203 C204 H20P . . . 110.00 no
    H20N C204 H20O . . . 109.00 no
    H20N C204 H20P . . . 109.00 no
    H20O C204 H20P . . . 109.00 no
    N2 C205 H20R . . . 109.00 no
    N2 C205 H20S . . . 109.00 no
    C206 C205 H20R . . . 109.00 no
    C206 C205 H20S . . . 109.00 no
    H20R C205 H20S . . . 108.00 no
    C205 C206 H20T . . . 110.00 no
    C205 C206 H20U . . . 110.00 no
    C205 C206 H20V . . . 109.00 no
    H20T C206 H20U . . . 109.00 no
    H20T C206 H20V . . . 109.00 no
    H20U C206 H20V . . . 109.00 no
    N2 C207 H20Y . . . 109.00 no
    N2 C207 H20Z . . . 108.00 no
    C208 C207 H20Y . . . 108.00 no
    C208 C207 H20Z . . . 108.00 no
    H20Y C207 H20Z . . . 107.00 no
    C207 C208 H2QW . . . 109.00 no
    C207 C208 H20Q . . . 109.00 no
    C207 C208 H20W . . . 109.00 no
    H2QW C208 H20Q . . . 109.00 no
    H2QW C208 H20W . . . 110.00 no
    H20Q C208 H20W . . . 109.00 no
loop_
    _geom_torsion_atom_site_label_1
    _geom_torsion_atom_site_label_2
    _geom_torsion_atom_site_label_3
    _geom_torsion_atom_site_label_4
    _geom_torsion_site_symmetry_1
    _geom_torsion_site_symmetry_2
    _geom_torsion_site_symmetry_3
    _geom_torsion_site_symmetry_4
    _geom_torsion
    _geom_torsion_publ_flag
    C2 S1 C34 C33 . . . . -132.0(5) no
    C2 S1 C34 C35 . . . . 42.1(5) no
    C34 S1 C2 C3 . . . . 59.3(5) no
    C34 S1 C2 C1 . . . . -119.7(5) no
    C4 S2 C12 C11 . . . . -90.9(5) no
    C4 S2 C12 C13 . . . . 95.8(4) no
    C12 S2 C4 C3 . . . . -70.4(4) no
    C12 S2 C4 C5 . . . . 116.5(4) no
    C22 S3 C14 C15 . . . . 89.6(4) no
    C14 S3 C22 C21 . . . . -106.3(5) no
    C22 S3 C14 C13 . . . . -93.6(4) no
    C14 S3 C22 C23 . . . . 76.4(4) no
    C32 S4 C24 C25 . . . . 109.1(4) no
    C32 S4 C24 C23 . . . . -67.1(4) no
    C24 S4 C32 C31 . . . . -39.0(4) no
    C24 S4 C32 C33 . . . . 135.1(4) no
    C34' S1' C2' C1' . . . . -118.2(5) no
    C34' S1' C2' C3' . . . . 60.5(5) no
    C2' S1' C34' C35' . . . . 41.9(5) no
    C2' S1' C34' C33' . . . . -132.0(5) no
    C12' S2' C4' C3' . . . . -70.9(5) no
    C4' S2' C12' C11' . . . . -90.7(5) no
    C4' S2' C12' C13' . . . . 96.3(5) no
    C12' S2' C4' C5' . . . . 114.7(5) no
    C14' S3' C22' C21' . . . . -106.6(4) no
    C14' S3' C22' C23' . . . . 77.0(4) no
    C22' S3' C14' C15' . . . . 90.0(5) no
    C22' S3' C14' C13' . . . . -93.6(4) no
    C32' S4' C24' C25' . . . . 109.3(4) no
    C24' S4' C32' C31' . . . . -39.8(4) no
    C32' S4' C24' C23' . . . . -66.6(4) no
    C24' S4' C32' C33' . . . . 134.6(4) no
    C41 O4 C33 C34 . . . . 91.7(5) no
    C41 O4 C33 C32 . . . . -88.4(5) no
    C33 O4 C41 C42 . . . . 177.2(5) no
    C6 C1 C2 C3 . . . . -1.1(9) no
    C2 C1 C6 C5 . . . . -1.2(9) no
    C2 C1 C6 C7 . . . . 179.3(6) no
    C6 C1 C2 S1 . . . . 177.8(5) no
    C1 C2 C3 C4 . . . . 3.5(8) no
    S1 C2 C3 C4 . . . . -175.5(4) no
    C1 C2 C3 O1 . . . . -176.5(5) no
    S1 C2 C3 O1 . . . . 4.6(7) no
    C2 C3 C4 S2 . . . . -176.4(4) no
    C2 C3 C4 C5 . . . . -3.5(7) no
    O1 C3 C4 S2 . . . . 3.6(7) no
    O1 C3 C4 C5 . . . . 176.5(5) no
    C3 C4 C5 C6 . . . . 1.3(8) no
    S2 C4 C5 C6 . . . . 174.3(5) no
    C41' O4' C33' C34' . . . . 93.0(5) no
    C41' O4' C33' C32' . . . . -87.6(5) no
    C33' O4' C41' C42' . . . . 176.7(4) no
    C4 C5 C6 C7 . . . . -179.4(5) no
    C4 C5 C6 C1 . . . . 1.2(9) no
    C1 C6 C7 C8 . . . . 5.1(10) no
    C5 C6 C7 C8 . . . . -174.4(7) no
    C1 C6 C7 C10 . . . . 125.9(8) no
    C5 C6 C7 C10 . . . . -53.5(9) no
    C1 C6 C7 C9 . . . . -116.3(7) no
    C5 C6 C7 C9 . . . . 64.3(8) no
    C16 C11 C12 C13 . . . . 2.0(8) no
    C16 C11 C12 S2 . . . . -171.2(4) no
    C12 C11 C16 C15 . . . . 5.1(8) no
    C12 C11 C16 C17 . . . . -177.6(5) no
    S2 C12 C13 C14 . . . . 164.4(4) no
    C11 C12 C13 C14 . . . . -8.8(7) no
    S2 C12 C13 O2 . . . . -15.9(7) no
    C11 C12 C13 O2 . . . . 171.0(5) no
    O2 C13 C14 S3 . . . . 12.2(6) no
    O2 C13 C14 C15 . . . . -171.0(4) no
    C12 C13 C14 C15 . . . . 8.7(6) no
    C12 C13 C14 S3 . . . . -168.1(4) no
    C13 C14 C15 C16 . . . . -1.9(7) no
    S3 C14 C15 C16 . . . . 174.9(4) no
    C14 C15 C16 C17 . . . . 177.5(5) no
    C14 C15 C16 C11 . . . . -5.2(7) no
    C11 C16 C17 C18 . . . . 17.2(9) no
    C11 C16 C17 C19 . . . . -104.6(7) no
    C15 C16 C17 C18 . . . . -165.6(7) no
    C11 C16 C17 C20 . . . . 136.3(6) no
    C15 C16 C17 C19 . . . . 72.5(7) no
    C15 C16 C17 C20 . . . . -46.6(8) no
    C26 C21 C22 S3 . . . . -179.2(5) no
    C26 C21 C22 C23 . . . . -2.0(9) no
    C22 C21 C26 C25 . . . . 2.5(9) no
    C22 C21 C26 C27 . . . . -177.5(6) no
    C21 C22 C23 C24 . . . . 1.4(7) no
    S3 C22 C23 C24 . . . . 178.6(4) no
    C21 C22 C23 O3 . . . . -178.5(5) no
    S3 C22 C23 O3 . . . . -1.3(7) no
    C22 C23 C24 C25 . . . . -1.6(7) no
    O3 C23 C24 C25 . . . . 178.3(5) no
    C22 C23 C24 S4 . . . . 174.5(4) no
    O3 C23 C24 S4 . . . . -5.6(6) no
    C23 C24 C25 C26 . . . . 2.3(9) no
    S4 C24 C25 C26 . . . . -173.8(5) no
    C24 C25 C26 C27 . . . . 177.3(6) no
    C24 C25 C26 C21 . . . . -2.7(9) no
    C21 C26 C27 C30 . . . . 179.6(8) no
    C25 C26 C27 C29 . . . . 118.4(8) no
    C21 C26 C27 C29 . . . . -61.6(8) no
    C21 C26 C27 C28 . . . . 58.9(8) no
    C25 C26 C27 C28 . . . . -121.1(7) no
    C25 C26 C27 C30 . . . . -0.4(10) no
    C32 C31 C36 C35 . . . . -0.1(7) no
    C32 C31 C36 C37 . . . . -179.2(4) no
    C36 C31 C32 C33 . . . . -0.1(7) no
    C36 C31 C32 S4 . . . . 174.0(3) no
    C31 C32 C33 C34 . . . . 1.1(7) no
    C31 C32 C33 O4 . . . . -178.8(4) no
    S4 C32 C33 O4 . . . . 7.2(6) no
    S4 C32 C33 C34 . . . . -173.0(4) no
    C32 C33 C34 C35 . . . . -1.9(7) no
    O4 C33 C34 S1 . . . . -8.0(6) no
    C32 C33 C34 S1 . . . . 172.2(4) no
    O4 C33 C34 C35 . . . . 178.0(5) no
    C33 C34 C35 C36 . . . . 1.7(8) no
    S1 C34 C35 C36 . . . . -172.4(4) no
    C34 C35 C36 C31 . . . . -0.7(7) no
    C34 C35 C36 C37 . . . . 178.4(5) no
    C35 C36 C37 C40 . . . . -41.7(7) no
    C31 C36 C37 C40 . . . . 137.3(6) no
    C31 C36 C37 C38 . . . . 17.0(8) no
    C31 C36 C37 C39 . . . . -102.9(7) no
    C35 C36 C37 C38 . . . . -162.1(6) no
    C35 C36 C37 C39 . . . . 78.0(7) no
    O4 C41 C42 O5 . . . . 3.1(8) no
    O4 C41 C42 C43 . . . . -176.5(5) no
    C41 C42 C43 C44 . . . . 177.2(5) no
    C41 C42 C43 C48 . . . . -3.0(9) no
    O5 C42 C43 C48 . . . . 177.5(7) no
    O5 C42 C43 C44 . . . . -2.3(10) no
    C44 C43 C48 C47 . . . . -0.3(9) no
    C42 C43 C48 C47 . . . . 179.9(6) no
    C42 C43 C44 C45 . . . . -179.5(6) no
    C48 C43 C44 C45 . . . . 0.7(9) no
    C43 C44 C45 C46 . . . . -1.1(11) no
    C44 C45 C46 C47 . . . . 1.1(12) no
    C45 C46 C47 C48 . . . . -0.6(12) no
    C46 C47 C48 C43 . . . . 0.3(11) no
    C2' C1' C6' C7' . . . . 178.7(6) no
    C6' C1' C2' C3' . . . . -1.3(9) no
    C2' C1' C6' C5' . . . . -0.3(9) no
    C6' C1' C2' S1' . . . . 177.4(5) no
    C1' C2' C3' O1' . . . . -177.0(5) no
    S1' C2' C3' C4' . . . . -176.2(4) no
    C1' C2' C3' C4' . . . . 2.5(8) no
    S1' C2' C3' O1' . . . . 4.3(7) no
    C2' C3' C4' C5' . . . . -2.3(8) no
    O1' C3' C4' C5' . . . . 177.2(5) no
    C2' C3' C4' S2' . . . . -176.5(4) no
    O1' C3' C4' S2' . . . . 2.9(8) no
    C3' C4' C5' C6' . . . . 0.8(9) no
    S2' C4' C5' C6' . . . . 175.2(5) no
    C4' C5' C6' C7' . . . . -178.5(6) no
    C4' C5' C6' C1' . . . . 0.5(9) no
    C1' C6' C7' C10' . . . . 133.5(7) no
    C5' C6' C7' C8' . . . . -166.0(7) no
    C5' C6' C7' C9' . . . . 69.7(8) no
    C1' C6' C7' C9' . . . . -109.3(7) no
    C5' C6' C7' C10' . . . . -47.5(9) no
    C1' C6' C7' C8' . . . . 15.1(10) no
    C16' C11' C12' S2' . . . . -171.1(5) no
    C12' C11' C16' C15' . . . . 5.1(8) no
    C12' C11' C16' C17' . . . . -178.4(6) no
    C16' C11' C12' C13' . . . . 1.8(9) no
    C11' C12' C13' O2' . . . . 170.8(5) no
    C11' C12' C13' C14' . . . . -8.3(7) no
    S2' C12' C13' O2' . . . . -16.4(6) no
    S2' C12' C13' C14' . . . . 164.5(4) no
    O2' C13' C14' S3' . . . . 12.7(7) no
    O2' C13' C14' C15' . . . . -171.0(5) no
    C12' C13' C14' C15' . . . . 8.1(7) no
    C12' C13' C14' S3' . . . . -168.2(4) no
    S3' C14' C15' C16' . . . . 174.9(5) no
    C13' C14' C15' C16' . . . . -1.5(9) no
    C14' C15' C16' C17' . . . . 178.2(6) no
    C14' C15' C16' C11' . . . . -5.3(9) no
    C15' C16' C17' C20' . . . . -54.5(9) no
    C15' C16' C17' C18' . . . . -171.7(8) no
    C11' C16' C17' C19' . . . . -107.6(10) no
    C15' C16' C17' C19' . . . . 68.7(11) no
    C11' C16' C17' C18' . . . . 12.0(10) no
    C11' C16' C17' C20' . . . . 129.2(8) no
    C22' C21' C26' C27' . . . . -177.3(5) no
    C26' C21' C22' S3' . . . . -178.3(5) no
    C22' C21' C26' C25' . . . . 1.7(9) no
    C26' C21' C22' C23' . . . . -1.8(9) no
    S3' C22' C23' O3' . . . . -2.2(7) no
    C21' C22' C23' C24' . . . . 1.7(7) no
    S3' C22' C23' C24' . . . . 178.1(4) no
    C21' C22' C23' O3' . . . . -178.6(5) no
    O3' C23' C24' S4' . . . . -5.6(6) no
    C22' C23' C24' C25' . . . . -1.8(7) no
    O3' C23' C24' C25' . . . . 178.6(4) no
    C22' C23' C24' S4' . . . . 174.1(4) no
    C23' C24' C25' C26' . . . . 1.8(8) no
    S4' C24' C25' C26' . . . . -174.0(4) no
    C24' C25' C26' C27' . . . . 177.2(5) no
    C24' C25' C26' C21' . . . . -1.7(8) no
    C21' C26' C27' C29' . . . . -61.8(8) no
    C25' C26' C27' C30' . . . . -1.7(8) no
    C25' C26' C27' C28' . . . . -120.6(6) no
    C21' C26' C27' C28' . . . . 58.3(8) no
    C25' C26' C27' C29' . . . . 119.3(6) no
    C21' C26' C27' C30' . . . . 177.2(6) no
    C36' C31' C32' S4' . . . . 174.1(4) no
    C32' C31' C36' C37' . . . . -177.8(5) no
    C36' C31' C32' C33' . . . . -0.2(7) no
    C32' C31' C36' C35' . . . . -0.2(7) no
    S4' C32' C33' C34' . . . . -173.0(4) no
    S4' C32' C33' O4' . . . . 7.6(6) no
    C31' C32' C33' O4' . . . . -178.2(4) no
    C31' C32' C33' C34' . . . . 1.3(7) no
    O4' C33' C34' S1' . . . . -8.5(6) no
    C32' C33' C34' C35' . . . . -1.9(7) no
    C32' C33' C34' S1' . . . . 172.1(4) no
    O4' C33' C34' C35' . . . . 177.6(5) no
    C33' C34' C35' C36' . . . . 1.4(8) no
    S1' C34' C35' C36' . . . . -172.4(4) no
    C34' C35' C36' C31' . . . . -0.4(8) no
    C34' C35' C36' C37' . . . . 177.2(5) no
    C31' C36' C37' C39' . . . . -104.3(8) no
    C31' C36' C37' C40' . . . . 134.9(6) no
    C31' C36' C37' C38' . . . . 16.0(9) no
    C35' C36' C37' C39' . . . . 78.2(9) no
    C35' C36' C37' C40' . . . . -42.6(8) no
    C35' C36' C37' C38' . . . . -161.6(7) no
    O4' C41' C42' O5' . . . . 0.4(8) no
    O4' C41' C42' C43' . . . . -177.3(5) no
    O5' C42' C43' C44' . . . . -0.4(9) no
    O5' C42' C43' C48' . . . . -179.7(7) no
    C41' C42' C43' C44' . . . . 177.3(5) no
    C41' C42' C43' C48' . . . . -2.0(9) no
    C42' C43' C44' C45' . . . . -179.8(6) no
    C48' C43' C44' C45' . . . . -0.6(9) no
    C42' C43' C48' C47' . . . . -179.7(6) no
    C44' C43' C48' C47' . . . . 1.1(9) no
    C43' C44' C45' C46' . . . . 0.6(10) no
    C44' C45' C46' C47' . . . . -1.1(11) no
    C45' C46' C47' C48' . . . . 1.6(11) no
    C46' C47' C48' C43' . . . . -1.6(9) no
    C103 N1 C101 C102 . . . . -59.0(13) no
    C105 N1 C101 C102 . . . . 171.7(12) no
    C107 N1 C101 C102 . . . . 59.9(13) no
    C101 N1 C103 C104 . . . . -51.6(13) no
    C105 N1 C103 C104 . . . . 70.0(14) no
    C107 N1 C103 C104 . . . . -170.0(11) no
    C101 N1 C105 C106 . . . . 179.2(13) no
    C103 N1 C105 C106 . . . . 55.6(17) no
    C107 N1 C105 C106 . . . . -66.6(16) no
    C101 N1 C107 C108 . . . . 71.3(15) no
    C103 N1 C107 C108 . . . . -169.4(14) no
    C105 N1 C107 C108 . . . . -41.0(17) no
    C203 N2 C201 C202 . . . . -60.6(12) no
    C205 N2 C201 C202 . . . . 178.7(10) no
    C207 N2 C201 C202 . . . . 59.9(12) no
    C201 N2 C203 C204 . . . . -53.0(11) no
    C205 N2 C203 C204 . . . . 63.3(11) no
    C207 N2 C203 C204 . . . . -173.9(10) no
    C201 N2 C205 C206 . . . . -175.4(9) no
    C203 N2 C205 C206 . . . . 64.0(11) no
    C207 N2 C205 C206 . . . . -57.6(12) no
    C201 N2 C207 C208 . . . . 67.7(14) no
    C203 N2 C207 C208 . . . . -170.1(12) no
    C205 N2 C207 C208 . . . . -46.8(15) no
loop_
    _geom_hbond_atom_site_label_D
    _geom_hbond_atom_site_label_H
    _geom_hbond_atom_site_label_A
    _geom_hbond_site_symmetry_A
    _geom_hbond_distance_DH
    _geom_hbond_distance_HA
    _geom_hbond_distance_DA
    _geom_hbond_angle_DHA
    _geom_hbond_publ_flag
    O1 H1O S2 . 0.8200 2.6100 3.110(4) 121.00 yes
    O1 H1O O2 . 0.8200 1.8500 2.581(6) 147.00 yes
    O2 H2O Cl2 . 0.8200 2.3000 3.048(10) 152.00 yes
    O2 H2O S2 . 0.8200 2.7000 3.051(4) 108.00 n
    O3 H3O S3 . 0.8200 2.5700 3.077(4) 121.00 yes
    O3 H3O O2 . 0.8200 1.9100 2.567(6) 136.00 yes
    O1' H6O S2' . 0.8200 2.6000 3.105(4) 121.00 yes
    O1' H6O O2' . 0.8200 1.8500 2.580(5) 147.00 yes
    O1' H6O Cl1 2_656 0.8200 2.8100 3.338(11) 124.00 yes
    O2' H7O S2' . 0.8200 2.6800 3.044(4) 109.00 n
    O2' H7O Cl1 2_656 0.8200 2.2700 3.006(10) 150.00 yes
    O3' H8O S3' . 0.8200 2.5700 3.078(4) 121.00 yes
    O3' H8O O2' . 0.8200 1.9000 2.567(5) 138.00 yes
    C103 H10L Cl2 . 0.9700 2.4300 3.397(17) 174.00 yes
    C106 H10V Cl2 . 0.9600 2.6400 3.382(19) 135.00 yes
    C202 H20I O5 . 0.9600 2.5800 3.459(16) 152.00 yes
    C203 H20L Cl1 1_565 0.9700 2.4100 3.373(15) 173.00 yes
    C204 H20P Cl2 1_565 0.9600 2.7800 3.63(2) 147.00 yes
    C206 H20V Cl1 1_565 0.9600 2.5500 3.353(18) 141.00 yes
    C41 H41A O3 . 0.9700 2.4500 3.318(6) 149.00 yes
    C41 H41B O1 . 0.9700 2.4600 3.253(6) 139.00 yes
    C41' H41C S4' . 0.9700 2.8700 3.414(6) 116.00 yes
    C41' H41C O3' . 0.9700 2.4500 3.313(6) 148.00 yes
    C41' H41D O1' . 0.9700 2.4700 3.265(6) 139.00 yes
    C44 H44 O2 2_757 0.9300 2.5400 3.431(7) 160.00 yes
    C44' H44' O2' 2_645 0.9300 2.5700 3.447(6) 158.00 yes
    C47 H47 O4 2_747 0.9300 2.5500 3.368(6) 146.00 yes
    C47 H47 O5 2_747 0.9300 2.4500 3.255(7) 145.00 yes
    C47' H47' O4' 2_655 0.9300 2.5700 3.380(6) 146.00 yes
    C47' H47' O5' 2_655 0.9300 2.4700 3.277(7) 145.00 yes
_iucr_refine_instructions_details
;
TITL OM-15 in P21/m
CELL  0.71073  19.4338  14.2147  20.8631   90.000  103.184   90.000
ZERR     4.00   0.0006   0.0003   0.0006    0.000    0.003    0.000
LATT  -1
SYMM  - X, 1/2 + Y, - Z
SFAC  C    H    O    S    N    CL
UNIT  224 296 20 16 4 4
MERG   2
OMIT     3   0   1
OMIT     4   0   8
OMIT     3   0   6
OMIT   -21   0   5
OMIT     1   4   0
OMIT     2   0   4
OMIT    -4  -9  22
OMIT    -4  -3   4
OMIT     1   0   8
OMIT   -12   5   3
OMIT    -2   0  10
OMIT     1   2   1
OMIT    -6  -3   6
OMIT    -4   3   4
OMIT     1  -4   0
OMIT     0   1   3
OMIT     3   0   0
OMIT     6   3   8
OMIT     1   0  10
TWIN
SIMU C107 C108
DELU C107 C108
FMAP   2
PLAN    8
SIZE     0.220   0.380   0.420
ACTA
BOND   $H
CONF
L.S.  13
WGHT    0.127800    2.778100
BASF   0.43244
FVAR       3.28755
MOLE    1
C1    1    0.690408    0.607281    0.740460    11.00000    0.04847    0.03119 =
         0.04187   -0.00262    0.02861    0.00013
AFIX  43
H1    2    0.667895    0.665440    0.735656    11.00000   -1.20000
AFIX   0
C2    1    0.758882    0.600088    0.778374    11.00000    0.04512    0.02904 =
         0.03627   -0.00804    0.02314   -0.00656
C3    1    0.794682    0.513960    0.788126    11.00000    0.04113    0.03068 =
         0.03225   -0.00800    0.02332   -0.01002
C4    1    0.759352    0.435296    0.754455    11.00000    0.04308    0.02820 =
         0.03568   -0.00493    0.02166   -0.00730
C5    1    0.691094    0.443209    0.716908    11.00000    0.04892    0.03038 =
         0.03603   -0.00469    0.01959   -0.00765
AFIX  43
H5    2    0.668810    0.389913    0.696050    11.00000   -1.20000
AFIX   0
C6    1    0.654696    0.528009    0.709287    11.00000    0.05271    0.03345 =
         0.04012   -0.00640    0.02420   -0.00848
C7    1    0.578380    0.533922    0.667649    11.00000    0.05359    0.03950 =
         0.04517   -0.00518    0.00914   -0.00149
C8    1    0.551639    0.633479    0.660443    11.00000    0.09639    0.06044 =
         0.16086   -0.00556   -0.05147    0.01266
AFIX  33
H8A   2    0.553423    0.659639    0.703214    11.00000   -1.50000
H8B   2    0.503741    0.634095    0.635100    11.00000   -1.50000
H8C   2    0.580676    0.670282    0.638415    11.00000   -1.50000
AFIX   0
C9    1    0.532091    0.474144    0.701019    11.00000    0.04873    0.10283 =
         0.07369    0.00643    0.01700   -0.00401
AFIX  33
H9A   2    0.532676    0.499530    0.743780    11.00000   -1.50000
H9B   2    0.549769    0.410850    0.705516    11.00000   -1.50000
H9C   2    0.484537    0.474226    0.674877    11.00000   -1.50000
AFIX   0
C10   1    0.575733    0.493156    0.599218    11.00000    0.08578    0.16151 =
         0.06186   -0.04283    0.00442   -0.00311
AFIX  33
H10A  2    0.593109    0.429709    0.603462    11.00000   -1.50000
H10B  2    0.604596    0.530601    0.577401    11.00000   -1.50000
H10C  2    0.527833    0.493590    0.573876    11.00000   -1.50000
AFIX   0
C11   1    0.860410    0.297304    0.662466    11.00000    0.03680    0.02876 =
         0.03274   -0.00432    0.00724   -0.00189
AFIX  43
H11   2    0.814566    0.286982    0.638275    11.00000   -1.20000
AFIX   0
C12   1    0.870942    0.324022    0.728751    11.00000    0.03686    0.01879 =
         0.03106   -0.00153    0.01171   -0.00275
C13   1    0.940003    0.343597    0.767566    11.00000    0.04399    0.01645 =
         0.02556    0.00303    0.00498   -0.00045
C14   1    0.996260    0.321309    0.737948    11.00000    0.03491    0.01630 =
         0.03366    0.00135    0.00321    0.00206
C15   1    0.984017    0.294577    0.671630    11.00000    0.04045    0.02163 =
         0.03545   -0.00150    0.01220    0.00118
AFIX  43
H15   2    1.022610    0.282249    0.653535    11.00000   -1.20000
AFIX   0
C16   1    0.916289    0.285765    0.631795    11.00000    0.04007    0.02775 =
         0.02646   -0.00245    0.00909    0.00296
C17   1    0.904474    0.260318    0.558833    11.00000    0.04902    0.04024 =
         0.02992   -0.00444    0.00612    0.00542
C18   1    0.829854    0.277737    0.520965    11.00000    0.08472    0.14622 =
         0.02977   -0.01771   -0.00851    0.04568
AFIX  33
H18A  2    0.818212    0.342856    0.524601    11.00000   -1.50000
H18B  2    0.797993    0.239353    0.538658    11.00000   -1.50000
H18C  2    0.825767    0.262111    0.475485    11.00000   -1.50000
AFIX   0
C19   1    0.922848    0.157613    0.552255    11.00000    0.09717    0.05936 =
         0.04634   -0.01966    0.00813    0.01652
AFIX  33
H19A  2    0.970534    0.146331    0.576091    11.00000   -1.50000
H19B  2    0.918477    0.142668    0.506628    11.00000   -1.50000
H19C  2    0.891165    0.118828    0.569882    11.00000   -1.50000
AFIX   0
C20   1    0.953532    0.321834    0.527029    11.00000    0.11406    0.10126 =
         0.03859   -0.00058    0.03086   -0.01397
AFIX  33
H20A  2    1.001800    0.312013    0.549782    11.00000   -1.50000
H20B  2    0.941490    0.386935    0.530003    11.00000   -1.50000
H20C  2    0.947692    0.304655    0.481604    11.00000   -1.50000
AFIX   0
C21   1    1.161086    0.449143    0.734297    11.00000    0.03498    0.03234 =
         0.04265   -0.00254   -0.00219    0.00289
AFIX  43
H21   2    1.175782    0.396819    0.714214    11.00000   -1.20000
AFIX   0
C22   1    1.114103    0.437009    0.773995    11.00000    0.03765    0.02529 =
         0.03396    0.00243   -0.00762    0.00278
C23   1    1.091572    0.513136    0.807290    11.00000    0.03259    0.02636 =
         0.02498   -0.00105   -0.00626   -0.00001
C24   1    1.118629    0.602521    0.796530    11.00000    0.03569    0.02751 =
         0.03353   -0.00205   -0.00699   -0.00185
C25   1    1.166220    0.613779    0.756431    11.00000    0.03543    0.03046 =
         0.03959   -0.00021   -0.00706    0.00049
AFIX  43
H25   2    1.184241    0.673352    0.751747    11.00000   -1.20000
AFIX   0
C26   1    1.187602    0.538486    0.723160    11.00000    0.03302    0.03637 =
         0.04380   -0.00173   -0.00216   -0.00164
C27   1    1.236884    0.548465    0.676827    11.00000    0.05011    0.04419 =
         0.05550   -0.00067    0.01599   -0.00119
C28   1    1.199903    0.512833    0.608425    11.00000    0.06385    0.11185 =
         0.05592    0.00493    0.01477    0.00715
AFIX  33
H28A  2    1.231157    0.519093    0.579070    11.00000   -1.50000
H28B  2    1.157937    0.549188    0.592079    11.00000   -1.50000
H28C  2    1.187413    0.447865    0.611214    11.00000   -1.50000
AFIX   0
C29   1    1.303533    0.492805    0.701819    11.00000    0.04208    0.10397 =
         0.08239   -0.00279    0.00996    0.00723
AFIX  33
H29A  2    1.326562    0.514818    0.744871    11.00000   -1.50000
H29B  2    1.334560    0.500692    0.672402    11.00000   -1.50000
H29C  2    1.291969    0.427418    0.704118    11.00000   -1.50000
AFIX   0
C30   1    1.259213    0.650614    0.671125    11.00000    0.16888    0.05195 =
         0.16250   -0.01334    0.12218   -0.03028
AFIX  33
H30A  2    1.282404    0.673646    0.713850    11.00000   -1.50000
H30B  2    1.218194    0.688289    0.653782    11.00000   -1.50000
H30C  2    1.291070    0.654091    0.642160    11.00000   -1.50000
AFIX   0
C31   1    0.986619    0.675821    0.715912    11.00000    0.03237    0.02626 =
         0.01918   -0.00029    0.00516   -0.00197
AFIX  43
H31   2    1.024917    0.666974    0.696767    11.00000   -1.20000
AFIX   0
C32   1    0.998954    0.700732    0.782122    11.00000    0.03332    0.01684 =
         0.02035    0.00196    0.00048   -0.00327
C33   1    0.942487    0.714415    0.811809    11.00000    0.04931    0.01657 =
         0.01663   -0.00049    0.00565   -0.00122
C34   1    0.874292    0.701408    0.774860    11.00000    0.03682    0.02169 =
         0.02667   -0.00216    0.01226   -0.00067
C35   1    0.862380    0.677636    0.708379    11.00000    0.03309    0.03025 =
         0.02460   -0.00436    0.00297    0.00056
AFIX  43
H35   2    0.816265    0.670788    0.683884    11.00000   -1.20000
AFIX   0
C36   1    0.918925    0.663893    0.677885    11.00000    0.03619    0.02485 =
         0.01963   -0.00213    0.00472   -0.00122
C37   1    0.905729    0.635075    0.604819    11.00000    0.03652    0.04466 =
         0.01857   -0.00477    0.00365    0.00038
C38   1    0.971083    0.595170    0.587897    11.00000    0.06925    0.14655 =
         0.03526   -0.03582    0.00712    0.01169
AFIX  33
H38A  2    0.985842    0.540060    0.614016    11.00000   -1.50000
H38B  2    1.008141    0.641273    0.596805    11.00000   -1.50000
H38C  2    0.960964    0.578719    0.542073    11.00000   -1.50000
AFIX   0
C39   1    0.883044    0.720220    0.562148    11.00000    0.13700    0.07074 =
         0.02515    0.00712    0.01097   -0.00224
AFIX  33
H39A  2    0.919451    0.767183    0.571695    11.00000   -1.50000
H39B  2    0.840225    0.745178    0.570940    11.00000   -1.50000
H39C  2    0.875012    0.702521    0.516637    11.00000   -1.50000
AFIX   0
C40   1    0.847295    0.560379    0.588643    11.00000    0.09130    0.08008 =
         0.04106   -0.02588    0.01922   -0.04046
AFIX  33
H40A  2    0.861174    0.505974    0.615775    11.00000   -1.50000
H40B  2    0.839866    0.542899    0.543132    11.00000   -1.50000
H40C  2    0.804299    0.585548    0.596905    11.00000   -1.50000
AFIX   0
C41   1    0.963332    0.661019    0.920463    11.00000    0.06311    0.01916 =
         0.02120   -0.00223    0.00703   -0.00017
AFIX  23
H41A  2    1.002195    0.622529    0.913500    11.00000   -1.20000
H41B  2    0.920838    0.622853    0.911821    11.00000   -1.20000
AFIX   0
C42   1    0.978810    0.696432    0.989782    11.00000    0.05972    0.02300 =
         0.02074   -0.00115    0.00556   -0.00207
C43   1    0.994657    0.626126    1.043609    11.00000    0.04671    0.02122 =
         0.02616    0.00285    0.00919    0.00653
C44   1    1.012374    0.658985    1.108895    11.00000    0.06126    0.02584 =
         0.02073   -0.00334    0.00872    0.00088
AFIX  43
H44   2    1.013360    0.723325    1.117142    11.00000   -1.20000
AFIX   0
C45   1    1.028139    0.597194    1.160268    11.00000    0.07004    0.03421 =
         0.02090    0.00112    0.00950    0.00734
AFIX  43
H45   2    1.040702    0.619411    1.203287    11.00000   -1.20000
AFIX   0
C46   1    1.025356    0.501065    1.148076    11.00000    0.06494    0.03274 =
         0.03236    0.01345    0.01147    0.00996
AFIX  43
H46   2    1.035196    0.458918    1.183072    11.00000   -1.20000
AFIX   0
C47   1    1.008101    0.467872    1.084440    11.00000    0.07206    0.02062 =
         0.03467    0.00056    0.01431    0.00781
AFIX  43
H47   2    1.006871    0.403420    1.076598    11.00000   -1.20000
AFIX   0
C48   1    0.992568    0.530098    1.032058    11.00000    0.05580    0.02704 =
         0.02789   -0.00210    0.01266    0.00112
AFIX  43
H48   2    0.980736    0.507422    0.989131    11.00000   -1.20000
AFIX   0
O1    3    0.858904    0.511497    0.827872    11.00000    0.04641    0.03176 =
         0.04342   -0.01034    0.01390   -0.00511
AFIX  83
H1O   2    0.874391    0.457675    0.829509    11.00000   -1.50000
AFIX   0
O2    3    0.950098    0.379996    0.826384    11.00000    0.04938    0.02377 =
         0.02583    0.00305    0.00658   -0.00090
AFIX  83
H2O   2    0.925946    0.351825    0.847646    11.00000   -1.50000
AFIX   0
O3    3    1.047514    0.505726    0.847455    11.00000    0.05331    0.02689 =
         0.03619   -0.00523    0.00620   -0.00540
AFIX  83
H3O   2    1.035856    0.450564    0.849502    11.00000   -1.50000
AFIX   0
O4    3    0.953856    0.740766    0.877044    11.00000    0.06632    0.02071 =
         0.01765   -0.00288    0.00612   -0.00396
O5    3    0.978555    0.779591    1.000751    11.00000    0.15838    0.02252 =
         0.02557   -0.00049    0.00828    0.00542
S1    4    0.801808    0.703962    0.813920    11.00000    0.05021    0.02763 =
         0.04206   -0.01209    0.02419   -0.00606
S2    4    0.797981    0.320862    0.766966    11.00000    0.04809    0.02331 =
         0.04691   -0.00390    0.02321   -0.00793
S3    4    1.084368    0.320995    0.785989    11.00000    0.03905    0.02285 =
         0.04774    0.00392   -0.00287    0.00437
S4    4    1.086983    0.704192    0.830871    11.00000    0.03989    0.02672 =
         0.03216   -0.00511   -0.00572   -0.00332
MOLE    2
C1'   1    0.317709    0.423734    0.262659    11.00000    0.03079    0.03653 =
         0.04484    0.00708   -0.00025    0.00066
AFIX  43
H1'   2    0.297286    0.365826    0.267663    11.00000   -1.20000
AFIX   0
C2'   1    0.366729    0.430058    0.223131    11.00000    0.03129    0.03229 =
         0.03586   -0.00133   -0.00236    0.00149
C3'   1    0.397521    0.516638    0.213345    11.00000    0.02370    0.03164 =
         0.03302   -0.00025   -0.00435    0.00542
C4'   1    0.379367    0.595418    0.246811    11.00000    0.02883    0.03160 =
         0.03833    0.00128   -0.00133    0.00396
C5'   1    0.330338    0.587084    0.286375    11.00000    0.03864    0.03287 =
         0.03984    0.00174    0.00340    0.00604
AFIX  43
H5'   2    0.318667    0.640205    0.307666    11.00000   -1.20000
AFIX   0
C6'   1    0.298789    0.502149    0.294686    11.00000    0.03930    0.03786 =
         0.04131    0.00389    0.00538    0.00502
C7'   1    0.244052    0.497725    0.337277    11.00000    0.05153    0.04576 =
         0.06065    0.00595    0.02084    0.00168
C8'   1    0.229549    0.396754    0.354121    11.00000    0.15177    0.06555 =
         0.12015   -0.00734    0.09951   -0.01353
AFIX  33
H8A'  2    0.212515    0.361855    0.314263    11.00000   -1.50000
H8B'  2    0.194580    0.395996    0.380027    11.00000   -1.50000
H8C'  2    0.272388    0.368609    0.378717    11.00000   -1.50000
AFIX   0
C9'   1    0.177539    0.549465    0.300702    11.00000    0.04691    0.10691 =
         0.06968    0.00922    0.02076    0.01680
AFIX  33
H9A'  2    0.159084    0.519185    0.259211    11.00000   -1.50000
H9B'  2    0.189173    0.613575    0.293273    11.00000   -1.50000
H9C'  2    0.142655    0.548078    0.326690    11.00000   -1.50000
AFIX   0
C10'  1    0.270401    0.547871    0.402039    11.00000    0.08676    0.09993 =
         0.06773   -0.01488    0.03699   -0.00776
AFIX  33
H10D  2    0.280405    0.612343    0.393898    11.00000   -1.50000
H10E  2    0.312689    0.517839    0.426113    11.00000   -1.50000
H10F  2    0.234859    0.545310    0.427279    11.00000   -1.50000
AFIX   0
C11'  1    0.525013    0.731573    0.338703    11.00000    0.04323    0.03167 =
         0.03416   -0.00194    0.00868    0.00397
AFIX  43
H11'  2    0.491050    0.741750    0.362955    11.00000   -1.20000
AFIX   0
C12'  1    0.503133    0.705522    0.272638    11.00000    0.03336    0.01983 =
         0.03855    0.00093    0.00454    0.00256
C13'  1    0.552761    0.686414    0.233598    11.00000    0.03726    0.01616 =
         0.03231    0.00357    0.00656    0.00188
C14'  1    0.624199    0.708040    0.263387    11.00000    0.03241    0.01915 =
         0.03857   -0.00020    0.00976   -0.00008
C15'  1    0.643925    0.733985    0.329082    11.00000    0.03451    0.02520 =
         0.03947   -0.00418    0.00287    0.00120
AFIX  43
H15'  2    0.691447    0.746111    0.347000    11.00000   -1.20000
AFIX   0
C16'  1    0.596644    0.742889    0.369672    11.00000    0.04318    0.02962 =
         0.03469   -0.00223    0.00396    0.00360
C17'  1    0.620366    0.769049    0.442544    11.00000    0.06097    0.04940 =
         0.03336   -0.00885    0.00052    0.00312
C18'  1    0.562086    0.760662    0.477975    11.00000    0.10751    0.13853 =
         0.04297   -0.01476    0.01997   -0.01595
AFIX  33
H18D  2    0.545435    0.696885    0.475487    11.00000   -1.50000
H18E  2    0.523993    0.801700    0.457969    11.00000   -1.50000
H18F  2    0.579325    0.778002    0.523270    11.00000   -1.50000
AFIX   0
C19'  1    0.645112    0.868523    0.446994    11.00000    0.28676    0.07966 =
         0.05473   -0.02795   -0.00417   -0.04535
AFIX  33
H19D  2    0.682869    0.875063    0.424604    11.00000   -1.50000
H19E  2    0.661725    0.885647    0.492406    11.00000   -1.50000
H19F  2    0.606690    0.908965    0.426840    11.00000   -1.50000
AFIX   0
C20'  1    0.678300    0.699000    0.476578    11.00000    0.10327    0.17095 =
         0.05577   -0.01942   -0.02129    0.05527
AFIX  33
H20D  2    0.659483    0.636281    0.472390    11.00000   -1.50000
H20E  2    0.693606    0.714826    0.522354    11.00000   -1.50000
H20F  2    0.717724    0.702471    0.456086    11.00000   -1.50000
AFIX   0
C21'  1    0.790123    0.579839    0.265424    11.00000    0.03368    0.03259 =
         0.03604   -0.00393    0.01206   -0.00292
AFIX  43
H21'  2    0.814560    0.632033    0.285821    11.00000   -1.20000
AFIX   0
C22'  1    0.722624    0.592586    0.225760    11.00000    0.03810    0.02857 =
         0.03030    0.00382    0.01522   -0.00063
C23'  1    0.684574    0.516523    0.192740    11.00000    0.03779    0.02874 =
         0.02024   -0.00217    0.01132    0.00055
C24'  1    0.716808    0.426318    0.202732    11.00000    0.04788    0.02657 =
         0.02589   -0.00544    0.01792   -0.00106
C25'  1    0.783957    0.415363    0.242270    11.00000    0.04458    0.02764 =
         0.03093   -0.00201    0.01791    0.00121
AFIX  43
H25'  2    0.804263    0.355784    0.246891    11.00000   -1.20000
AFIX   0
C26'  1    0.822469    0.491559    0.275698    11.00000    0.03956    0.03494 =
         0.03432   -0.00275    0.01531    0.00100
C27'  1    0.894847    0.479763    0.321603    11.00000    0.04150    0.04322 =
         0.03912   -0.00816    0.01061    0.00320
C28'  1    0.893199    0.513555    0.390128    11.00000    0.05950    0.06921 =
         0.03852   -0.00470    0.00362    0.00149
AFIX  33
H28D  2    0.939162    0.506023    0.418689    11.00000   -1.50000
H28E  2    0.859360    0.477292    0.406708    11.00000   -1.50000
H28F  2    0.880031    0.578758    0.388397    11.00000   -1.50000
AFIX   0
C29'  1    0.948769    0.538089    0.294651    11.00000    0.04642    0.08475 =
         0.06040    0.00050    0.01946   -0.00253
AFIX  33
H29D  2    0.994746    0.531414    0.323336    11.00000   -1.50000
H29E  2    0.935124    0.603130    0.292375    11.00000   -1.50000
H29F  2    0.950058    0.516091    0.251435    11.00000   -1.50000
AFIX   0
C30'  1    0.919562    0.376366    0.328780    11.00000    0.06857    0.04942 =
         0.06999   -0.00690   -0.01099    0.02017
AFIX  33
H30D  2    0.965357    0.372919    0.358176    11.00000   -1.50000
H30E  2    0.922185    0.352123    0.286456    11.00000   -1.50000
H30F  2    0.886523    0.339720    0.346174    11.00000   -1.50000
AFIX   0
C31'  1    0.624965    0.351523    0.283843    11.00000    0.03048    0.02887 =
         0.02185   -0.00210    0.00408    0.00489
AFIX  43
H31'  2    0.672752    0.359544    0.302873    11.00000   -1.20000
AFIX   0
C32'  1    0.603946    0.328194    0.217300    11.00000    0.03580    0.01871 =
         0.02281   -0.00248    0.00945    0.00213
C33'  1    0.533074    0.315527    0.187804    11.00000    0.04025    0.01490 =
         0.01792    0.00046    0.00314    0.00100
C34'  1    0.482779    0.328286    0.225556    11.00000    0.02997    0.02340 =
         0.02774    0.00178    0.00152   -0.00264
C35'  1    0.504256    0.350558    0.291794    11.00000    0.03408    0.03283 =
         0.02552    0.00173    0.00678   -0.00070
AFIX  43
H35'  2    0.470352    0.357370    0.316529    11.00000   -1.20000
AFIX   0
C36'  1    0.575488    0.363049    0.322396    11.00000    0.03618    0.03000 =
         0.02117    0.00145    0.00569    0.00361
C37'  1    0.597903    0.392041    0.394891    11.00000    0.04326    0.04746 =
         0.02050   -0.00285    0.00677    0.00137
C38'  1    0.670998    0.431085    0.412664    11.00000    0.06693    0.15615 =
         0.03950   -0.03835    0.00444   -0.01801
AFIX  33
H38D  2    0.673608    0.486185    0.386717    11.00000   -1.50000
H38E  2    0.703770    0.384763    0.404206    11.00000   -1.50000
H38F  2    0.682678    0.447448    0.458514    11.00000   -1.50000
AFIX   0
C39'  1    0.595131    0.307879    0.437263    11.00000    0.20122    0.08338 =
         0.02579    0.00766    0.01192   -0.01317
AFIX  33
H39D  2    0.626416    0.260232    0.427835    11.00000   -1.50000
H39E  2    0.547748    0.283801    0.428380    11.00000   -1.50000
H39F  2    0.609451    0.325590    0.482767    11.00000   -1.50000
AFIX   0
C40'  1    0.548089    0.469433    0.409382    11.00000    0.07892    0.13763 =
         0.06629   -0.06566   -0.00667    0.04016
AFIX  33
H40D  2    0.550883    0.523378    0.382408    11.00000   -1.50000
H40E  2    0.561890    0.486927    0.454959    11.00000   -1.50000
H40F  2    0.500446    0.446229    0.399811    11.00000   -1.50000
AFIX   0
C41'  1    0.500806    0.369542    0.079264    11.00000    0.05157    0.01891 =
         0.02110    0.00020    0.00210   -0.00246
AFIX  23
H41C  2    0.543574    0.407050    0.086335    11.00000   -1.20000
H41D  2    0.463030    0.408589    0.087975    11.00000   -1.20000
AFIX   0
C42'  1    0.481925    0.334423    0.009886    11.00000    0.05334    0.02367 =
         0.02369   -0.00117    0.00397   -0.00221
C43'  1    0.471404    0.404779   -0.043786    11.00000    0.04415    0.02437 =
         0.02276    0.00193    0.00192   -0.00595
C44'  1    0.456668    0.370958   -0.108984    11.00000    0.05853    0.02766 =
         0.02011   -0.00283    0.00022   -0.00093
AFIX  43
H44'  2    0.453712    0.306560   -0.117011    11.00000   -1.20000
AFIX   0
C45'  1    0.446690    0.433036   -0.160583    11.00000    0.07191    0.03588 =
         0.02044    0.00103    0.00296   -0.00529
AFIX  43
H45'  2    0.436560    0.410766   -0.203630    11.00000   -1.20000
AFIX   0
C46'  1    0.451742    0.529794   -0.148485    11.00000    0.06358    0.03047 =
         0.03169    0.00987    0.00701   -0.00380
AFIX  43
H46'  2    0.445834    0.571987   -0.183384    11.00000   -1.20000
AFIX   0
C47'  1    0.465463    0.562269   -0.084867    11.00000    0.06498    0.02372 =
         0.03583    0.00349    0.00522   -0.00171
AFIX  43
H47'  2    0.467591    0.626688   -0.076869    11.00000   -1.20000
AFIX   0
C48'  1    0.476154    0.500032   -0.032536    11.00000    0.05034    0.02732 =
         0.02733   -0.00183    0.00282   -0.00520
AFIX  43
H48'  2    0.486591    0.522760    0.010395    11.00000   -1.20000
AFIX   0
O1'   3    0.441515    0.519118    0.172542    11.00000    0.04034    0.03135 =
         0.04489   -0.00650    0.01093   -0.00284
AFIX  83
H6O   2    0.456133    0.572933    0.170684    11.00000   -1.50000
AFIX   0
O2'   3    0.533876    0.649972    0.174422    11.00000    0.03949    0.02287 =
         0.03076    0.00439    0.00462   -0.00033
AFIX  83
H7O   2    0.498277    0.676670    0.153763    11.00000   -1.50000
AFIX   0
O3'   3    0.620569    0.523910    0.153136    11.00000    0.04470    0.02930 =
         0.03395   -0.00582    0.00331    0.00310
AFIX  83
H8O   2    0.607698    0.578967    0.151574    11.00000   -1.50000
AFIX   0
O4'   3    0.511481    0.289833    0.122282    11.00000    0.05247    0.02168 =
         0.01861   -0.00040    0.00110   -0.00061
O5'   3    0.477696    0.250910   -0.001414    11.00000    0.15510    0.02564 =
         0.02443   -0.00171    0.00013   -0.00750
S1'   4    0.391160    0.327116    0.186514    11.00000    0.03492    0.02817 =
         0.04068   -0.00475   -0.00243   -0.00203
S2'   4    0.411630    0.709206    0.234262    11.00000    0.03402    0.02504 =
         0.05091    0.00168    0.00348    0.00500
S3'   4    0.688149    0.708280    0.214674    11.00000    0.04253    0.02363 =
         0.04896    0.00432    0.01822   -0.00333
S4'   4    0.668028    0.325345    0.168433    11.00000    0.04528    0.02832 =
         0.03075   -0.00819    0.01596   -0.00108
MOLE    3
C101  1    0.664436    0.574086    0.982437    11.00000    0.07210    0.09190 =
         0.11248    0.03981    0.02769    0.01960
AFIX  23
H10G  2    0.624188    0.531947    0.971672    11.00000   -1.20000
H10H  2    0.664901    0.601552    1.025096    11.00000   -1.20000
AFIX   0
C102  1    0.654137    0.647641    0.934871    11.00000    0.11872    0.09273 =
         0.24787    0.08525    0.07559    0.02830
AFIX  33
H10I  2    0.611132    0.680524    0.935437    11.00000   -1.50000
H10J  2    0.651140    0.621345    0.891939    11.00000   -1.50000
H10K  2    0.693195    0.690646    0.945168    11.00000   -1.50000
AFIX   0
C103  1    0.731962    0.472410    0.925239    11.00000    0.12298    0.10515 =
         0.08102    0.03861    0.05474    0.04293
AFIX  23
H10L  2    0.772095    0.430114    0.931240    11.00000   -1.20000
H10M  2    0.738942    0.521284    0.894899    11.00000   -1.20000
AFIX   0
C104  1    0.663298    0.415727    0.892678    11.00000    0.15834    0.19933 =
         0.09386   -0.05760    0.04247   -0.10638
AFIX  33
H10N  2    0.668429    0.389529    0.851613    11.00000   -1.50000
H10O  2    0.623251    0.457176    0.884945    11.00000   -1.50000
H10P  2    0.656339    0.365908    0.921618    11.00000   -1.50000
AFIX   0
C105  1    0.735703    0.455140    1.046592    11.00000    0.17057    0.28591 =
         0.11442    0.14477    0.11377    0.16756
AFIX  23
H10R  2    0.692836    0.417881    1.039872    11.00000   -1.20000
H10S  2    0.737183    0.494935    1.084652    11.00000   -1.20000
AFIX   0
C106  1    0.798368    0.389394    1.061771    11.00000    0.20170    0.30665 =
         0.11026    0.11002    0.08335    0.18040
AFIX  33
H10T  2    0.795654    0.350733    1.098843    11.00000   -1.50000
H10U  2    0.841239    0.425480    1.071876    11.00000   -1.50000
H10V  2    0.798042    0.350177    1.024241    11.00000   -1.50000
AFIX   0
C107  1    0.794851    0.581862    1.007469    11.00000    0.09702    0.14455 =
         0.12587   -0.01020    0.04711    0.00054
AFIX  23
H10Y  2    0.836894    0.549165    1.001860    11.00000   -1.20000
H10Z  2    0.787561    0.635513    0.977961    11.00000   -1.20000
AFIX   0
C108  1    0.806702    0.616179    1.076665    11.00000    0.12926    0.33030 =
         0.16391   -0.14959    0.06724   -0.08148
AFIX  33
H10Q  2    0.846401    0.658224    1.085691    11.00000   -1.50000
H10W  2    0.816001    0.563622    1.106279    11.00000   -1.50000
H1QW  2    0.765332    0.648787    1.082573    11.00000   -1.50000
AFIX   0
N1    5    0.731621    0.515967    0.988404    11.00000    0.05097    0.05892 =
         0.04683    0.01678    0.02777    0.00148
CL1   6    0.589008    0.192447    0.938256    11.00000    0.26906    0.31529 =
         0.20076   -0.05603   -0.01266    0.06470
MOLE    4
C201  1    0.827598    0.958469    0.983198    11.00000    0.05273    0.07578 =
         0.08628   -0.03520    0.00627    0.00590
AFIX  23
H20G  2    0.861960    1.000619    0.971375    11.00000   -1.20000
H20H  2    0.848569    0.933193    1.026426    11.00000   -1.20000
AFIX   0
C202  1    0.815744    0.881224    0.936664    11.00000    0.08876    0.09041 =
         0.23053   -0.07726    0.03528    0.01112
AFIX  33
H20I  2    0.859622    0.849419    0.937977    11.00000   -1.50000
H20J  2    0.797197    0.905170    0.893123    11.00000   -1.50000
H20K  2    0.782559    0.837900    0.948059    11.00000   -1.50000
AFIX   0
C203  1    0.729593    1.061234    0.924799    11.00000    0.06808    0.10196 =
         0.06019   -0.02377   -0.00506    0.00977
AFIX  23
H20L  2    0.691651    1.101521    0.931706    11.00000   -1.20000
H20M  2    0.708455    1.012315    0.894169    11.00000   -1.20000
AFIX   0
C204  1    0.779176    1.120528    0.892274    11.00000    0.12473    0.16110 =
         0.09702    0.05150   -0.00577   -0.05859
AFIX  33
H20N  2    0.752752    1.145819    0.851361    11.00000   -1.50000
H20O  2    0.816561    1.081404    0.884179    11.00000   -1.50000
H20P  2    0.798958    1.171122    0.921118    11.00000   -1.50000
AFIX   0
C205  1    0.791238    1.087772    1.040448    11.00000    0.07900    0.13857 =
         0.08091   -0.07720   -0.02752    0.03756
AFIX  23
H20R  2    0.824822    1.127697    1.025357    11.00000   -1.20000
H20S  2    0.816390    1.055568    1.079849    11.00000   -1.20000
AFIX   0
C206  1    0.732994    1.150140    1.058000    11.00000    0.11267    0.21900 =
         0.14044   -0.12685   -0.03943    0.09081
AFIX  33
H20T  2    0.754115    1.194295    1.091562    11.00000   -1.50000
H20U  2    0.700032    1.111250    1.073835    11.00000   -1.50000
H20V  2    0.708670    1.183601    1.019502    11.00000   -1.50000
AFIX   0
C207  1    0.709995    0.954022    1.008941    11.00000    0.06939    0.13980 =
         0.10169   -0.02477    0.02614   -0.01648
AFIX  23
H20Y  2    0.700146    0.901458    0.978578    11.00000   -1.20000
H20Z  2    0.666397    0.989118    1.004817    11.00000   -1.20000
AFIX   0
C208  1    0.731488    0.915435    1.078365    11.00000    0.08905    0.29048 =
         0.14050    0.12863    0.02783    0.00181
AFIX  33
H20Q  2    0.694311    0.876407    1.087002    11.00000   -1.50000
H20W  2    0.739928    0.966629    1.109177    11.00000   -1.50000
H2QW  2    0.773837    0.878828    1.082889    11.00000   -1.50000
AFIX   0
N2    5    0.762999    1.016265    0.988430    11.00000    0.03428    0.05788 =
         0.04553   -0.01695   -0.00454   -0.00410
CL2   6    0.878073    0.335989    0.938287    11.00000    0.28486    0.31285 =
         0.21698    0.02377    0.07282    0.07238
HKLF 4
REM  OM-15 in P21/m
REM R1 =  0.0789 for   18033 Fo > 4sig(Fo)  and  0.1189 for all   25992 data
REM   1208 parameters refined using      8 restraints
END
WGHT      0.1278      2.7782
REM Highest difference peak  0.983,  deepest hole -0.876,  1-sigma level  0.091
Q1    1   0.8003  0.4743  0.9596  11.00000  0.05    0.98
Q2    1   0.7164  0.8211  0.2389  11.00000  0.05    0.88
Q3    1   0.4215  0.2048  0.1684  11.00000  0.05    0.81
Q4    1   0.6715  0.4457  0.9635  11.00000  0.05    0.81
Q5    1   0.8249  0.3752  0.9766  11.00000  0.05    0.72
Q6    1   0.4290  0.8234  0.2170  11.00000  0.05    0.72
Q7    1   0.7099  0.2060  0.1849  11.00000  0.05    0.69
Q8    1   0.6803  1.0598  0.9573  11.00000  0.05    0.67
;
