# Supplementary material for: Crystal structure of the inclusion complex 25-benzo­ylmeth­oxy-5,11,17,23-tetra-tert-butyl-26,27,28-trihy­droxy-2,8,14,20-tetra­thia­calix[4]arene–tetra­ethyl­ammonium chloride (1/1)
Source: Acta Crystallogr E Crystallogr Commun. 2015 Oct 10;71(Pt 11):o830–1. doi: 10.1107/S2056989015018617 (PMC4645050; doi:10.1107/S2056989015018617)
Supplement: Supplementary file 2 [file e-71-0o830-Isup2.hkl]

#
# h,k,l, Fc-squared, Fo-squared, sigma(Fo-squared), status flag
#
data_I
_shelx_title ' OM-15 in P21/m'
_shelx_refln_list_code          4
_shelx_F_calc_maximum      320.61
_exptl_crystal_F_000      2152.00
_reflns_d_resolution_high  0.6558

loop_
 _space_group_symop_operation_xyz
 'x, y, z'
 '-x, y+1/2, -z'

_cell_length_a    19.4338
_cell_length_b    14.2147
_cell_length_c    20.8631
_cell_angle_alpha  90.000
_cell_angle_beta  103.184
_cell_angle_gamma  90.000

_shelx_F_squared_multiplier     1.000

loop_
 _refln_index_h
 _refln_index_k
 _refln_index_l
 _refln_F_squared_calc
 _refln_F_squared_meas
 _refln_F_squared_sigma
 _refln_observed_status
   2 -14   0         14.85          7.04        11.27 o
   1 -13   0         76.15         64.03        16.70 o
   2 -13   0        366.13        410.86        35.91 o
   3 -13   0        693.25        597.99        42.10 o
   4 -13   0         48.45         38.89        11.23 o
   5 -13   0        818.81        872.09        50.23 o
   0 -12   0        330.37        368.19        34.79 o
   1 -12   0        106.27         93.20        19.31 o
   2 -12   0        169.10        205.01        25.55 o
   3 -12   0        149.22        167.72        22.80 o
   4 -12   0         33.80         26.13        10.75 o
   5 -12   0         25.58         48.22        13.10 o
   6 -12   0         10.18          3.02         8.26 o
   7 -12   0        879.45       1021.86        52.18 o
   1 -11   0        491.13        525.56        37.78 o
   2 -11   0        224.65        227.58        26.79 o
   3 -11   0       8311.90       8027.67       142.31 o
   4 -11   0       2187.18       2266.95        73.62 o
   5 -11   0       1064.91       1071.69        50.69 o
   0 -10   0      18764.17      20547.89       229.75 o
   1 -10   0       1654.90       1552.76        68.44 o
   2 -10   0        628.99        508.25        34.49 o
   3 -10   0        267.32        239.12        24.61 o
   4 -10   0       1282.08       1388.63        55.15 o
   1  -9   0         43.16         28.49         6.98 o
   2  -9   0        705.74        640.83        37.28 o
   3  -9   0        557.45        596.26        35.18 o
   0  -8   0       5652.65       6571.83       115.84 o
   1  -8   0        238.38        242.59        17.19 o
   2  -8   0       1378.35       1668.31        41.80 o
   3  -8   0         75.49         73.32        13.80 o
   1  -7   0       2099.92       2043.24        50.06 o
   2  -7   0        849.77       1104.87        31.91 o
   0  -6   0      36789.31      38865.22       242.19 o
   1  -6   0       2926.16       3271.06        50.42 o
   2  -6   0       5736.54       6274.68       108.25 o
   1  -5   0       8704.00       8261.28       141.60 o
   2  -5   0       1299.43       1314.70        67.61 o
   3  -5   0       1107.87        617.24        30.52 o
   4  -5   0       3042.66       3603.44        69.32 o
   5  -5   0      12368.58      14163.77       137.92 o
   6  -5   0       4477.20       4352.13        76.53 o
   0  -4   0       5882.64       7051.23        83.58 o
   2  -4   0       1189.85       1591.19        32.00 o
   3  -4   0       2346.75       2179.58        49.27 o
   4  -4   0        726.13        649.04        26.46 o
   5  -4   0       2089.15       2167.05        49.05 o
   1  -3   0      18069.85      16267.48       121.58 o
   3  -3   0         81.88         77.35         8.85 o
   4  -3   0       1616.20       1538.74        35.95 o
   6  -2   0         55.74         84.05        14.66 o
   7  -2   0       8243.72       7868.49       126.33 o
   8  -2   0        275.72        365.15        30.55 o
   9  -2   0       1654.01       1765.19        68.22 o
  10  -2   0       6593.70       7139.40       142.79 o
  11  -2   0       1034.92       1068.24        62.40 o
  12  -2   0       1102.99       1094.73        63.96 o
  13  -2   0         63.68         -4.88        23.09 o
  14  -2   0        305.59        279.87        37.47 o
  15  -2   0       1020.25        937.62        68.16 o
  16  -2   0          9.84          6.22        18.89 o
  17  -2   0        420.79        332.61        43.08 o
  18  -2   0        848.12        937.40        72.67 o
  19  -2   0         80.50        152.29        33.55 o
  20  -2   0          8.65        -21.81        27.55 o
  21  -2   0         37.69         18.40        20.47 o
   3  -1   0       2956.39       3731.30        56.43 o
   4  -1   0       3536.47       3339.43        60.80 o
   5  -1   0       3505.08       2762.07        36.36 o
   6  -1   0        583.85        955.93        24.97 o
   7  -1   0       6566.24       4808.90       215.68 o
   8  -1   0        778.05        403.92        28.56 o
   9  -1   0       2086.93       2522.94        86.94 o
  10  -1   0       2898.57       2757.32        53.83 o
  11  -1   0       2121.02       2326.03        63.33 o
  12  -1   0        127.32         74.04        21.09 o
  13  -1   0        938.07       1175.05        67.45 o
  14  -1   0       2018.60       2261.63        96.45 o
  15  -1   0        793.07        699.34        56.38 o
  16  -1   0        335.26        340.57        42.51 o
  17  -1   0        206.61        167.24        32.17 o
  18  -1   0        208.37        313.83        47.80 o
  19  -1   0          5.35          5.66        17.72 o
  20  -1   0         90.14         84.05        27.84 o
  21  -1   0         76.01         81.65        29.81 o
  22  -1   0        289.15        204.79        42.31 o
  23  -1   0         42.54         16.39        23.08 o
  24  -1   0         24.12        -22.62        30.66 o
  25  -1   0        177.03        207.05        48.36 o
   4   0   0       4201.28       6909.42        88.62 o
   5   0   0        578.13        520.15        15.18 o
   6   0   0       2353.03       4727.07        76.46 o
   7   0   0        792.08        958.35        40.21 o
   8   0   0       2236.52       3439.99        89.89 o
   9   0   0        693.52        812.23        22.08 o
  10   0   0      10022.60      12612.25       162.66 o
  11   0   0         89.58         58.77        11.92 o
  12   0   0         84.01         91.92        12.47 o
  13   0   0        804.42        677.50        32.51 o
  14   0   0        895.26       1216.16        45.44 o
  15   0   0       1527.85       1832.28        69.83 o
  16   0   0          3.80        -10.32        11.53 o
  17   0   0        894.71        831.04        49.02 o
  18   0   0        215.23        231.27        44.13 o
  19   0   0          0.43        -11.53        21.91 o
  20   0   0         48.11          8.31        19.99 o
  21   0   0        117.60        199.80        46.58 o
  22   0   0        175.56         58.06        27.67 o
  23   0   0         41.03        -21.61        28.19 o
  24   0   0        139.73        169.70        41.50 o
  25   0   0        104.82        129.47        39.39 o
  26   0   0          0.01         38.02        29.13 o
  27   0   0        112.07        225.03        52.54 o
   3   1   0       2971.60       3068.23        35.80 o
   4   1   0       3528.26       3378.32        94.04 o
   5   1   0       3505.21       2688.92        30.30 o
   6   1   0        583.51        971.64        26.92 o
   7   1   0       6581.58       4819.76        47.73 o
   8   1   0        780.65        415.91        11.77 o
   9   1   0       2089.00       2434.59        29.88 o
  10   1   0       2905.27       2897.90        41.87 o
  11   1   0       2123.47       2277.56        73.92 o
  12   1   0        126.60        108.41         9.41 o
  13   1   0        937.54       1183.54        31.39 o
  14   1   0       2022.95       2328.54        63.42 o
  15   1   0        796.31        717.47        37.41 o
  16   1   0        334.26        354.18        27.42 o
  17   1   0        206.64        176.27        22.02 o
  18   1   0        208.32        310.07        30.16 o
  19   1   0          5.32         12.21        12.17 o
  20   1   0         90.43         90.55        18.50 o
  21   1   0         76.15         86.13        29.63 o
  22   1   0        289.72        298.80        46.83 o
  23   1   0         42.41        -34.26        34.26 o
  24   1   0         23.86         14.74        21.55 o
  25   1   0        177.24        257.58        52.61 o
  26   1   0         80.16         97.74        35.30 o
  27   1   0          2.61         18.31        21.85 o
   2   2   0      57577.91      62861.00       187.01 o
   3   2   0       1595.78       1889.82        82.79 o
   4   2   0      11092.17       9669.27        58.26 o
   5   2   0       3483.17       2160.01        41.58 o
   6   2   0         54.59         63.93         5.23 o
   7   2   0       8238.37       7605.79       140.45 o
   8   2   0        271.15        332.05        18.63 o
   9   2   0       1651.96       1700.48        38.75 o
  10   2   0       6597.96       7227.81        60.29 o
  11   2   0       1037.15        972.31        28.87 o
  12   2   0       1103.60       1105.28        31.61 o
  13   2   0         63.69         27.61        18.49 o
  14   2   0        306.37        323.96        20.07 o
  15   2   0       1018.17        915.45        52.92 o
  16   2   0          9.74         26.96        12.40 o
  17   2   0        418.96        375.99        30.67 o
  18   2   0        848.64       1002.88        49.74 o
  19   2   0         79.94         93.37        24.86 o
  20   2   0          8.67         -0.41        12.94 o
  21   2   0         37.81         17.75        14.48 o
  22   2   0        141.72         88.23        28.23 o
  23   2   0         28.08         -3.27        26.36 o
  24   2   0         73.60         88.04        34.85 o
  25   2   0         19.68         38.46        30.27 o
  26   2   0          4.32         -1.21        26.54 o
  27   2   0          4.76          8.31        24.44 o
   1   3   0      18076.71      16285.24       142.80 o
   2   3   0       4889.10       3732.29        45.12 o
   3   3   0         87.28         74.46         7.43 o
   4   3   0       1614.71       1497.70        25.29 o
   5   3   0       1708.57       1180.02        27.41 o
   6   3   0        323.44        565.73        17.72 o
   7   3   0      19617.55      19951.19       143.06 o
   8   3   0        897.30        822.25        18.47 o
   9   3   0        365.72        496.96        20.68 o
  10   3   0       2526.90       2675.13        50.00 o
  11   3   0       1020.06       1050.90        33.72 o
  12   3   0        218.13        305.38        17.41 o
  13   3   0       1103.47        985.32        31.48 o
  14   3   0        194.92        175.65        15.18 o
  15   3   0       1704.62       1719.97       117.33 o
  16   3   0         16.69          6.21         8.68 o
  17   3   0        232.82        181.14        25.30 o
  18   3   0         12.76         -4.41        15.96 o
  19   3   0         78.62        117.77        20.75 o
  20   3   0         19.94         16.90        10.08 o
  21   3   0        138.73        122.98        17.84 o
  22   3   0        117.67         92.28        21.73 o
  23   3   0          5.59          0.71        22.05 o
  24   3   0         21.79        -29.26        29.26 o
  25   3   0         50.61        130.30        44.21 o
  26   3   0          9.32         15.96        19.72 o
  27   3   0          0.44        -36.85        36.85 o
   0   4   0       5883.13       7424.83       105.11 o
   2   4   0       1191.23       1710.60        46.75 o
   3   4   0       2345.91       2148.73        44.41 o
   4   4   0        723.61        668.81        33.03 o
   5   4   0       2091.05       2128.33        41.09 o
   6   4   0        419.75        418.64        16.04 o
   7   4   0       5924.70       5464.01        60.70 o
   8   4   0       1042.31       1171.37        29.56 o
   9   4   0        526.96        663.92        17.81 o
  10   4   0         64.44         35.16         5.24 o
  11   4   0         65.46         35.59         5.08 o
  12   4   0         26.05         46.00         6.06 o
  13   4   0         10.98         -3.14        12.70 o
  14   4   0         49.58         31.59         7.27 o
  15   4   0        863.46        811.32        35.85 o
  16   4   0         82.00         46.35         8.18 o
  17   4   0        629.17        636.77        38.21 o
  18   4   0        876.35        903.94        39.44 o
  19   4   0        280.10        291.75        23.60 o
  20   4   0        144.41        119.18        15.41 o
  21   4   0        314.44        390.74        29.21 o
  22   4   0        287.40        395.87        38.80 o
  23   4   0         82.17        147.75        27.16 o
  24   4   0         54.90         22.10        23.05 o
  25   4   0          0.54        -17.41        23.71 o
  26   4   0          3.22        -18.95        30.39 o
   1   5   0       8699.70       8650.37       154.36 o
   2   5   0       1298.33       1379.18        69.40 o
   3   5   0       1086.65        600.39        40.94 o
   4   5   0       3041.54       3618.69        58.40 o
   5   5   0      12369.36      13951.54       213.59 o
   6   5   0       4475.12       4370.16        89.47 o
   7   5   0       6949.17       7518.13        86.95 o
   8   5   0       2170.34       2822.73        47.87 o
   9   5   0       2877.29       3184.90        53.24 o
  10   5   0       1745.46       1596.80        29.32 o
  11   5   0       1134.30       1237.48        26.99 o
  12   5   0        324.65        316.15        14.24 o
  13   5   0       1650.57       1740.93        38.03 o
  14   5   0       1423.17       1483.53        51.95 o
  15   5   0       1142.14       1302.15        36.61 o
  16   5   0        438.92        500.74        46.07 o
  17   5   0        433.25        565.41        48.46 o
  18   5   0        474.44        495.68        36.46 o
  19   5   0        429.67        397.43        27.64 o
  20   5   0        765.11        782.20        38.94 o
  21   5   0         85.78        231.92        67.04 o
  22   5   0        166.73        145.97        47.75 o
  23   5   0         43.11        108.29        23.37 o
  24   5   0         14.78          5.84        22.60 o
  25   5   0         28.54         57.90        30.70 o
  26   5   0          4.30        -16.01        25.47 o
   0   6   0      36785.82      39940.53       300.70 o
   1   6   0       2927.39       3407.55        63.63 o
   2   6   0       5737.70       6334.59        85.53 o
   3   6   0         10.08          8.07        13.70 o
   4   6   0        832.94        974.85        33.59 o
   5   6   0        684.01        871.05        40.49 o
   6   6   0       1625.76       1531.50        58.00 o
   7   6   0        713.73        677.52        25.02 o
   8   6   0       1495.71       1858.87        41.31 o
   9   6   0        185.17        185.24        14.94 o
  10   6   0       1131.48       1322.67        43.27 o
  11   6   0       1197.87       1400.26        29.49 o
  12   6   0        335.43        412.79        16.25 o
  13   6   0        568.78        430.24        29.52 o
  14   6   0         89.96        159.87        44.19 o
  15   6   0        719.35        809.92        41.12 o
  16   6   0        241.78        167.70        54.73 o
  17   6   0        464.37        363.23        80.57 o
  18   6   0        236.66        266.26        26.69 o
  19   6   0        357.78        286.25        27.19 o
  20   6   0        233.87        316.43        50.07 o
  21   6   0        162.09        260.35        56.49 o
  22   6   0        275.04        352.78       103.15 o
  23   6   0        153.01        207.09        31.05 o
  24   6   0          2.48        -11.41        20.30 o
  25   6   0          5.91          2.15        24.06 o
  26   6   0          4.07        -17.68        27.04 o
   1   7   0       2099.49       2130.97        55.25 o
   2   7   0        850.35       1100.67        39.13 o
   3   7   0       8045.40       8021.61       262.12 o
   4   7   0       1516.22       1916.97        81.97 o
   5   7   0       1826.90       2084.67        53.82 o
   6   7   0        328.41        426.36        36.08 o
   7   7   0       2525.59       2606.02        59.45 o
   8   7   0        915.75       1086.66        33.48 o
   9   7   0        126.99        145.61        13.44 o
  10   7   0        253.59        237.59        16.89 o
  11   7   0       1038.79        861.02        32.40 o
  12   7   0        407.74        541.84        26.22 o
  13   7   0        125.74         88.28        13.57 o
  14   7   0        477.42        656.37        48.84 o
  15   7   0        145.86        114.44        17.03 o
  16   7   0          4.34        -13.69        13.69 o
  17   7   0        133.49        107.69        21.85 o
  18   7   0         59.71         40.72        25.99 o
  19   7   0        124.93        109.16        30.21 o
  20   7   0         68.54         38.09        20.21 o
  21   7   0        363.48        374.80        57.80 o
  22   7   0        159.15        212.85        41.57 o
  23   7   0         48.38         10.53        16.78 o
  24   7   0         18.87        -14.99        20.32 o
  25   7   0         23.87         66.09        34.99 o
   0   8   0       5650.06       6726.07       144.52 o
   1   8   0        238.48        224.23        19.57 o
   2   8   0       1377.47       1718.74        56.31 o
   3   8   0         75.50         71.14        12.37 o
   4   8   0       2000.55       2224.45        59.25 o
   5   8   0        293.01        171.93        25.66 o
   6   8   0        301.57        248.43        20.16 o
   7   8   0        509.09        400.61        58.48 o
   8   8   0        157.34        163.90        13.99 o
   9   8   0        627.20        737.66        33.55 o
  10   8   0       3512.56       4105.44        70.94 o
  11   8   0        650.61        618.73        29.52 o
  12   8   0        200.62        271.20        20.49 o
  13   8   0        182.83        210.55        18.41 o
  14   8   0         92.82        128.32        21.92 o
  15   8   0       1097.37       1227.06        45.20 o
  16   8   0         35.15         28.19        13.12 o
  17   8   0        397.07        558.08        65.05 o
  18   8   0         37.51         64.77        30.94 o
  19   8   0        140.07         71.90        27.33 o
  20   8   0         18.06         25.25        21.19 o
  21   8   0         16.06        -18.74        30.12 o
  22   8   0         13.74         32.76        23.10 o
  23   8   0          5.61         -8.97        22.57 o
  24   8   0        121.56        192.23        33.27 o
  25   8   0         59.95        108.47        37.76 o
   1   9   0         43.24         30.25        20.59 o
   2   9   0        706.11        667.96        35.50 o
   3   9   0        558.04        585.23        33.73 o
   4   9   0         43.05         72.49        13.07 o
   5   9   0        200.62        211.28        21.64 o
   6   9   0        187.33        150.60        17.05 o
   7   9   0        203.21        130.48        23.22 o
   8   9   0          4.52          1.09        10.80 o
   9   9   0        273.61        205.07        16.62 o
  10   9   0       1115.25       1209.59        40.41 o
  11   9   0        106.60         63.56        11.52 o
  12   9   0         67.54         59.04        10.29 o
  13   9   0        166.42        224.24        19.78 o
  14   9   0        355.00        382.10        25.70 o
  15   9   0        685.23        691.77        35.96 o
  16   9   0         14.41        -12.05        36.11 o
  17   9   0        220.59        230.45        46.64 o
  18   9   0         94.36        148.85        38.37 o
  19   9   0         52.79         81.52        30.46 o
  20   9   0          9.57        -33.89        33.89 o
  21   9   0         20.76        -34.91        34.91 o
  22   9   0        109.31         98.82        35.91 o
  23   9   0        152.52        145.34        42.95 o
  24   9   0         17.59         48.01        28.45 o
  25   9   0         78.15         60.21        32.96 o
   0  10   0      18765.90      19979.70       282.58 o
   1  10   0       1654.83       1562.18        56.77 o
   2  10   0        628.89        550.36        34.14 o
   3  10   0        266.64        254.32        25.69 o
   4  10   0       1283.94       1328.22        52.17 o
   5  10   0         93.86         92.26        14.37 o
   6  10   0        154.25        191.73        20.12 o
   7  10   0        360.89        411.84        45.34 o
   8  10   0        457.21        472.38        52.62 o
   9  10   0        316.46        276.72        17.51 o
  10  10   0       2708.04       2893.03        52.63 o
  11  10   0        359.26        424.50        20.76 o
  12  10   0          0.11        -13.23        13.23 o
  13  10   0        167.09        166.46        18.34 o
  14  10   0         53.92         59.40        24.22 o
  15  10   0        461.58        400.94        40.19 o
  16  10   0         19.73         -2.44        31.66 o
  17  10   0        170.22        186.33        29.72 o
  18  10   0        331.64        505.69        66.41 o
  19  10   0         20.21         25.33        23.40 o
  20  10   0         34.59        -31.43        31.43 o
  21  10   0         26.93         63.49        36.74 o
  22  10   0         19.81          3.66        25.11 o
  23  10   0         29.30         39.58        25.60 o
  24  10   0         10.59          2.93        23.57 o
  25  10   0        126.58        137.12        43.76 o
   1  11   0        490.74        515.27        35.33 o
   2  11   0        224.92        187.48        22.23 o
   3  11   0       8308.56       7940.65       133.45 o
   4  11   0       2185.65       2213.82        70.42 o
   5  11   0       1063.91       1110.67        53.14 o
   6  11   0         27.66         14.76        26.10 o
   7  11   0        891.75        728.33        79.21 o
   8  11   0        151.99        145.54        42.80 o
   9  11   0          2.47         -0.66        15.88 o
  10  11   0       1160.77       1262.62        43.87 o
  11  11   0         98.47        134.27        13.63 o
  12  11   0        431.31        470.06        28.49 o
  13  11   0        656.96        637.74        48.09 o
  14  11   0        261.32        213.35        32.50 o
  15  11   0        330.02        440.93        43.06 o
  16  11   0        267.84        324.56        37.58 o
  17  11   0        299.16        425.72        60.83 o
  18  11   0        123.01        142.04        43.47 o
  19  11   0        120.19        182.12        45.86 o
  20  11   0        104.96         75.12        35.79 o
  21  11   0         45.98         28.88        31.42 o
  22  11   0        128.09         96.91        36.73 o
  23  11   0          2.21        -16.73        28.88 o
  24  11   0         33.90         29.31        35.50 o
   0  12   0        330.09        348.85        44.07 o
   1  12   0        106.30         62.67        12.28 o
   2  12   0        169.28        175.09        20.95 o
   3  12   0        149.80        170.67        22.86 o
   4  12   0         33.99         20.47        13.18 o
   5  12   0         25.49          4.76        16.58 o
   6  12   0         10.28         18.75        11.58 o
   7  12   0        879.83        927.54        48.08 o
   8  12   0        259.20        267.60        28.01 o
   9  12   0          2.56        -14.87        14.87 o
  10  12   0        185.65        144.27        16.52 o
  11  12   0         45.16         50.64        17.98 o
  12  12   0        446.20        442.03        39.14 o
  13  12   0         24.23          3.67        15.93 o
  14  12   0        189.81        244.94        36.91 o
  15  12   0        832.61        948.95        61.91 o
  16  12   0        554.17        531.17        58.50 o
  17  12   0        139.03        212.66        36.59 o
  18  12   0        192.18        223.32        34.55 o
  19  12   0         57.79         53.48        29.76 o
  20  12   0         29.75          6.83        25.42 o
  21  12   0         74.60        101.97        43.33 o
  22  12   0        147.14        177.36        50.64 o
  23  12   0         63.56         41.85        34.32 o
   1  13   0         76.29         38.21        16.46 o
   2  13   0        365.60        376.51        32.53 o
   3  13   0        695.50        529.45        38.89 o
   4  13   0         49.11         53.02        16.21 o
   5  13   0        820.84        929.64        51.19 o
   6  13   0         31.35         28.35        17.76 o
   7  13   0       1603.73       1629.91        66.31 o
   8  13   0        315.47        383.42        45.96 o
   9  13   0        126.52        133.77        20.47 o
  10  13   0       1014.26       1143.41        62.92 o
  11  13   0        344.15        321.17        38.52 o
  12  13   0        240.83        271.02        35.30 o
  13  13   0        405.02        540.67        47.57 o
  14  13   0         69.82        151.77        47.22 o
  15  13   0       1019.42       1092.26        71.16 o
  16  13   0         61.08         87.55        25.47 o
  17  13   0        220.80        203.18        32.89 o
  18  13   0         17.35         14.06        24.34 o
  19  13   0         24.34         47.34        37.68 o
  20  13   0        100.28         75.80        36.95 o
  21  13   0        122.47        133.81        46.49 o
   0  14   0         15.22          3.95        23.65 o
   1  14   0         57.46         21.35        14.98 o
   2  14   0         15.02         -5.56        16.71 o
   3  14   0         33.39         -5.98        17.46 o
   4  14   0        125.25        111.72        20.21 o
   5  14   0        377.74        362.48        48.36 o
   6  14   0         12.09         -6.39        17.60 o
   7  14   0         22.01         -9.14        26.86 o
   8  14   0         44.67         24.48        15.13 o
   9  14   0         27.19          1.65        22.28 o
  10  14   0        579.30        598.49        46.90 o
  11  14   0        107.33        126.17        27.46 o
  12  14   0         49.89         15.78        35.27 o
  13  14   0         43.23         35.72        35.85 o
  14  14   0         64.88         92.00        43.12 o
  15  14   0        331.84        352.04        52.75 o
  16  14   0         31.08         17.78        19.95 o
  17  14   0          6.29        -13.64        35.57 o
  18  14   0        114.43        137.42        32.29 o
  19  14   0        105.70        130.99        48.88 o
  20  14   0          7.75         45.42        36.09 o
   1  15   0        134.03        129.63        21.74 o
   2  15   0         56.00         55.85        18.70 o
   3  15   0       1292.84       1379.44        67.01 o
   4  15   0        280.57        302.77        33.48 o
   5  15   0        345.89        373.81        36.80 o
   6  15   0          7.84         14.10        15.31 o
   7  15   0        776.81        729.03        48.66 o
   8  15   0        154.01        116.40        34.93 o
   9  15   0         23.80        -10.76        24.88 o
  10  15   0        142.49        147.94        26.21 o
  11  15   0        412.70        387.70        41.03 o
  12  15   0          8.32        -13.83        18.15 o
  13  15   0        111.35         95.45        25.10 o
  14  15   0        215.65        304.44        41.76 o
  15  15   0        249.79        178.31        60.83 o
  16  15   0         16.46         23.99        18.82 o
  17  15   0        142.14        161.68        34.50 o
  18  15   0         50.25         71.52        28.95 o
  19  15   0         57.20         79.49        33.47 o
   0  16   0       3506.37       3966.72       165.35 o
   1  16   0         47.96         62.19        22.57 o
   2  16   0          9.98          8.49        15.92 o
   3  16   0        279.25        268.50        35.77 o
   4  16   0        317.84        423.80        41.31 o
   5  16   0         55.43         57.39        19.90 o
   6  16   0         72.14         47.49        30.26 o
   7  16   0        183.04        171.24        44.91 o
   8  16   0        202.91        228.31        48.45 o
   9  16   0         54.45         60.81        21.02 o
  10  16   0        943.14       1002.70        65.09 o
  11  16   0         52.52         57.67        24.38 o
  12  16   0         36.38         35.69        20.71 o
  13  16   0         94.84         73.24        31.64 o
  14  16   0         53.73        130.06        33.09 o
  15  16   0        332.67        406.26        48.71 o
  16  16   0         16.67         82.80        25.76 o
  17  16   0        190.40        277.99        56.69 o
   1  17   0         36.12         -9.48        22.01 o
   2  17   0          1.93        -24.05        24.05 o
   3  17   0         19.30         12.35        15.61 o
   4  17   0          8.16        -15.77        18.62 o
   5  17   0         52.43         10.58        14.76 o
   6  17   0          3.43        -16.30        30.55 o
   7  17   0          3.26        -31.12        35.06 o
   8  17   0          1.38          9.91        27.88 o
   9  17   0         29.71        -23.93        23.93 o
  10  17   0        253.05        279.86        38.71 o
  11  17   0        181.00        167.79        71.86 o
  12  17   0         54.56         25.90        19.66 o
  13  17   0         37.26          1.11        48.18 o
  14  17   0         92.56         89.01        42.54 o
  15  17   0         21.13         30.96        29.73 o
  16  17   0         62.17        105.57        37.61 o
   0  18   0       2090.88       2071.41       129.48 o
   1  18   0         30.47         18.89        33.24 o
   2  18   0         66.41         59.68        18.54 o
   3  18   0         47.49         25.28        16.63 o
   4  18   0         87.68         71.27        21.48 o
   5  18   0         22.64         14.47        25.90 o
   6  18   0         99.80        119.04        39.15 o
   7  18   0        133.12         67.52        37.15 o
   8  18   0        113.86        117.60        26.34 o
   9  18   0        141.54        159.25        36.38 o
  10  18   0        470.89        422.42        46.54 o
  11  18   0        136.68        124.92        29.52 o
  12  18   0         22.73         32.17        18.23 o
  13  18   0         15.68        -16.23        25.39 o
  14  18   0         75.80        110.92        40.61 o
   1  19   0         43.58         -1.87        20.97 o
   2  19   0          2.29        -14.44        19.11 o
   3  19   0        175.31        162.05        28.91 o
   4  19   0        202.14        162.69        45.77 o
   5  19   0         29.27         26.28        24.52 o
   6  19   0          6.86        -21.94        33.45 o
   7  19   0        183.83        159.54        45.44 o
   8  19   0          3.07        -20.85        20.85 o
   9  19   0         24.49         10.84        20.08 o
  10  19   0         61.25         49.53        19.37 o
  11  19   0         11.20         10.83        23.28 o
  12  19   0         69.72         46.30        30.10 o
   0  20   0        248.14        137.19        37.85 o
   1  20   0         18.23         10.66        18.04 o
   2  20   0          2.01         -5.93        27.04 o
   3  20   0         43.26         23.53        24.74 o
   4  20   0         37.28        -27.42        32.49 o
   5  20   0         34.84         12.35        27.04 o
   6  20   0          6.52        -10.14        24.62 o
   7  20   0         15.83        -14.47        30.66 o
   8  20   0        101.96         94.85        35.42 o
   9  20   0         61.86         32.77        25.04 o
   1  21   0         52.05         13.05        24.63 o
   2  21   0         44.90          7.70        25.57 o
   3  21   0        413.24        442.30        71.12 o
   0 -14   1         10.86         -4.50        16.47 o
   1 -14   1         60.02         53.23        15.48 o
   2 -14   1         14.23         10.92        10.95 o
   3 -14   1        223.74        195.32        27.50 o
  -4 -13   1        159.50        215.90        23.94 o
  -3 -13   1        131.44         91.21        17.61 o
  -1 -13   1        481.08        477.48        42.90 o
   0 -13   1       1634.24       1859.71        82.57 o
   1 -13   1        882.92        853.58        55.55 o
   2 -13   1        187.47        188.70        25.01 o
   3 -13   1       1136.44       1210.66        63.99 o
   4 -13   1        176.61        162.35        24.01 o
   5 -13   1        160.67        147.84        24.38 o
   6 -13   1        376.39        447.09        37.95 o
  -7 -12   1        176.75        184.12        21.25 o
  -6 -12   1        164.44        208.53        21.69 o
  -5 -12   1        226.75        264.05        25.10 o
  -4 -12   1        258.25        304.39        27.01 o
  -3 -12   1         42.44         58.07        13.85 o
  -2 -12   1        199.86        208.68        24.01 o
  -1 -12   1        350.16        316.13        34.51 o
   0 -12   1        174.52        208.79        27.29 o
   1 -12   1        403.79        322.48        32.90 o
   2 -12   1        169.33        211.34        25.30 o
   3 -12   1          3.44         -3.29        11.69 o
   4 -12   1        365.27        423.84        36.03 o
   5 -12   1         33.05         27.43        11.99 o
   6 -12   1         15.49         22.18        11.83 o
  -6 -11   1        300.35        313.47        24.86 o
  -5 -11   1        130.92        148.49        18.53 o
  -4 -11   1        279.54        212.38        23.01 o
  -3 -11   1       1542.07       1636.37        60.82 o
  -2 -11   1        330.50        301.62        21.23 o
  -1 -11   1       3366.29       3360.64        74.06 o
   0 -11   1          5.76        -20.84        20.84 o
   1 -11   1       5600.23       5247.54       125.20 o
   2 -11   1        293.44        306.85        31.34 o
   3 -11   1       5800.15       5934.63       129.52 o
   4 -11   1         27.06         31.45        12.76 o
   5 -11   1        729.58        683.88        43.62 o
  -5 -10   1        158.15         72.21        10.03 o
  -4 -10   1      10641.08      11521.02       147.38 o
  -3 -10   1        239.64        203.30        21.15 o
  -2 -10   1        628.21        589.08        27.48 o
  -1 -10   1        589.40        538.47        27.24 o
   0 -10   1       1705.11       1965.18        76.00 o
   2 -10   1        153.48        159.76        20.75 o
   3 -10   1        300.76        253.70        26.34 o
  -4  -9   1         27.41         21.24         7.30 o
  -3  -9   1        672.76        755.72        47.05 o
  -2  -9   1        776.96        655.63        27.27 o
  -1  -9   1          6.82          3.32        16.29 o
   0  -9   1        780.78        727.02        32.69 o
   1  -9   1         75.40        100.86        17.06 o
   2  -9   1         39.81         24.02        10.55 o
   3  -9   1        118.11        104.53        17.01 o
  -3  -8   1        162.76        266.85        19.37 o
  -2  -8   1       1445.41       1624.99        39.81 o
  -1  -8   1        461.25        496.72        22.46 o
   0  -8   1        667.54        670.12        26.54 o
   1  -8   1       2299.13       2427.97        71.95 o
   2  -8   1        382.77        412.85        29.41 o
  -3  -7   1       1673.38       1498.09        35.63 o
  -2  -7   1       1011.12       1285.95        32.92 o
  -1  -7   1       7949.42       7680.99        81.88 o
   0  -7   1        219.04        335.96        17.38 o
   1  -7   1       2014.81       1935.92        62.07 o
  -7  -6   1        514.16        508.99        27.24 o
  -6  -6   1        913.55       1006.14        37.48 o
  -5  -6   1        353.33        546.65        27.85 o
  -4  -6   1      14111.91      16120.64       153.51 o
  -3  -6   1        123.61        153.20        35.08 o
  -2  -6   1       5528.09       5980.81       107.82 o
  -1  -6   1         90.21         99.87         9.65 o
   0  -6   1       3170.86       3473.51        74.41 o
  -6  -5   1         18.71         17.93         6.26 o
  -5  -5   1       1702.22       1727.20        44.31 o
  -4  -5   1        884.65       1220.23        37.52 o
  -3  -5   1        566.10        512.44        43.20 o
  -2  -5   1       1019.46        944.99        24.04 o
  -1  -5   1      46441.12      46743.94       271.60 o
   0  -5   1       7699.04       8245.62        94.92 o
   2  -5   1       2640.60       2591.97        65.94 o
   3  -5   1      16042.97      15687.91       159.07 o
   4  -5   1       4092.58       4657.80        85.81 o
  -5  -4   1       3574.97       2845.23        49.74 o
  -4  -4   1       3360.58       3636.71        56.27 o
  -3  -4   1       4018.81       3403.49        80.68 o
  -2  -4   1        934.97       1533.13        30.82 o
  -1  -4   1       2049.18       2674.50        35.04 o
   0  -4   1       2055.86       1806.65        29.83 o
   2  -4   1       1031.75       1181.48        39.76 o
   3  -4   1       3420.17       2162.76        53.20 o
   4  -4   1      12594.16      12596.51       126.93 o
   5  -4   1        967.24        829.73        33.77 o
 -15  -3   1        437.23        546.21        58.20 o
 -14  -3   1       1438.57       1367.52        78.12 o
  -4  -3   1         45.20         25.37         4.94 o
  -3  -3   1        315.65        151.33         8.52 o
  -2  -3   1       5072.51       4013.12        42.59 o
  -1  -3   1     102790.41      90920.77       307.49 o
   0  -3   1       2299.31       3306.31        44.61 o
   4  -3   1       3057.97       2760.19        54.86 o
 -22  -2   1        110.53         89.42        32.38 o
 -21  -2   1        256.10        180.95        38.71 o
 -20  -2   1        240.91        236.32        40.34 o
 -19  -2   1         43.11          2.04        19.29 o
 -18  -2   1          7.45        -31.10        31.10 o
 -17  -2   1        134.81         74.50        24.66 o
 -16  -2   1         89.31         49.02        19.57 o
 -15  -2   1        796.70       1127.83        75.53 o
 -14  -2   1       2383.42       2354.07       101.44 o
 -13  -2   1       1830.75       1865.44        84.51 o
 -12  -2   1        974.33       1059.33        60.64 o
 -10  -2   1       1792.99       1741.36        72.25 o
  -9  -2   1        248.28        303.02        30.65 o
  -8  -2   1        226.93        246.95        24.55 o
  -6  -2   1       5671.88       6455.82       106.90 o
   6  -2   1       2375.26       2313.57        64.15 o
   7  -2   1        633.88       1120.03        50.96 o
   8  -2   1       4132.05       5057.62       107.03 o
   9  -2   1       2540.30       2885.87        85.61 o
  10  -2   1        380.61        337.70        33.98 o
  11  -2   1       5027.80       5281.95       130.51 o
  12  -2   1        560.27        567.94        46.32 o
  13  -2   1        508.99        531.00        45.07 o
  14  -2   1       1243.51       1225.93        73.25 o
  15  -2   1        619.54        712.58        58.68 o
  16  -2   1         28.30         37.73        19.78 o
  17  -2   1         64.97         53.94        22.22 o
  18  -2   1        265.42        276.98        41.61 o
  19  -2   1         19.31          8.81        22.20 o
  20  -2   1         95.96        101.94        27.26 o
  21  -2   1        153.44        131.60        33.03 o
 -25  -1   1         42.62         -7.63        21.76 o
 -24  -1   1         40.35         33.05        23.94 o
 -23  -1   1         58.66         66.06        22.93 o
 -22  -1   1        117.90        146.52        38.52 o
 -21  -1   1        193.12        148.62        37.42 o
 -20  -1   1        113.88        116.67        33.08 o
 -19  -1   1        206.59        156.67        31.82 o
 -18  -1   1        824.43        817.63        71.30 o
 -17  -1   1        206.60        204.84        36.53 o
 -16  -1   1        214.15        252.64        37.46 o
 -15  -1   1        216.82        155.59        28.38 o
 -14  -1   1       1354.41       1526.94        46.68 o
 -13  -1   1        212.83        195.82        30.64 o
 -12  -1   1         89.70         80.41        28.16 o
 -11  -1   1        472.24        411.12        23.55 o
 -10  -1   1       2031.26       2033.95        35.98 o
  -9  -1   1       1914.00       2700.65        91.48 o
  -8  -1   1        629.99       1000.08        22.13 o
  -7  -1   1       9698.81       7778.17       132.55 o
  -6  -1   1       4898.83       4961.47        37.33 o
  -5  -1   1       2984.22       3083.06        43.45 o
  -4  -1   1       4277.30       3879.22        79.06 o
  -3  -1   1       3614.02       4695.43        61.31 o
   3  -1   1      61043.47      64388.84       232.92 o
   4  -1   1       3335.49       3375.14        61.24 o
   6  -1   1       3977.47       3246.43       128.24 o
   8  -1   1       2686.39       3133.96        81.88 o
   9  -1   1       1262.60       1478.71        61.71 o
  10  -1   1       1700.23       2094.08        76.66 o
  11  -1   1        299.23        261.16        32.93 o
  12  -1   1         49.87         69.38        18.93 o
  13  -1   1        295.68        367.93        39.46 o
  14  -1   1        118.59         53.90        21.89 o
  15  -1   1          3.69          7.94        15.22 o
  16  -1   1         32.02         11.19        17.04 o
  17  -1   1        258.69        249.19        38.91 o
  18  -1   1       1244.25       1242.55        84.19 o
  19  -1   1        286.03        322.66        44.15 o
  20  -1   1        184.03        183.27        36.28 o
  21  -1   1        324.85        348.79        51.37 o
  22  -1   1        106.89        115.35        28.92 o
  23  -1   1         58.26         40.75        24.14 o
  24  -1   1         15.30         -1.80        21.27 o
 -27   0   1         28.50         72.83        37.84 o
 -26   0   1          9.34        -35.33        35.33 o
 -25   0   1         29.36         30.99        27.68 o
 -24   0   1          1.29         36.77        30.92 o
 -23   0   1         54.85        -34.11        34.11 o
 -22   0   1         98.30         70.86        26.82 o
 -21   0   1        699.35        716.02        72.61 o
 -20   0   1          0.98         12.06        24.40 o
 -19   0   1        156.23        110.91        32.40 o
 -18   0   1        554.01        641.32        38.86 o
 -17   0   1        372.62        374.12        28.66 o
 -16   0   1        126.88        198.70        20.29 o
 -15   0   1       1188.60       1237.02        46.61 o
 -14   0   1       2421.24       2954.91        87.60 o
 -13   0   1        734.00        813.38        30.81 o
 -12   0   1        701.40        692.46        23.83 o
 -11   0   1        897.72        786.55        28.04 o
 -10   0   1       8196.69       9960.16       197.21 o
  -9   0   1        637.70        797.36        21.78 o
  -8   0   1      18590.05      18289.27       146.11 o
  -7   0   1        461.94        414.75        17.81 o
  -6   0   1      33259.40      48811.99       176.63 o
  -5   0   1        712.62        565.65        21.68 o
  -4   0   1      18904.54      26066.73       376.57 o
   4   0   1      58140.61      71244.12       145.17 o
   5   0   1        506.28        478.50        20.85 o
   6   0   1       1723.07        964.75        16.42 o
   7   0   1         13.56         39.19         6.88 o
   8   0   1       4734.06       6164.63       232.19 o
   9   0   1       1213.48        925.53        52.38 o
  10   0   1       4921.11       6071.19       200.00 o
  11   0   1          0.53          4.66         7.57 o
  12   0   1         65.40         49.83         9.94 o
  13   0   1        510.79        496.00        54.50 o
  14   0   1       1309.21       1238.99        51.61 o
  15   0   1        478.31        545.11        32.81 o
  16   0   1        333.47        461.12        31.79 o
  17   0   1        797.42        783.45        66.88 o
  18   0   1         97.09        139.52        35.99 o
  19   0   1        103.37         48.37        20.28 o
  20   0   1          0.81         27.97        22.06 o
  21   0   1        220.33        222.17        42.28 o
  22   0   1         80.85          9.43        31.82 o
  23   0   1          0.51        -35.82        35.82 o
  24   0   1          6.60         20.57        25.22 o
  25   0   1         23.81         20.08        22.35 o
  26   0   1          3.03         -4.85        24.04 o
  27   0   1          6.55         55.25        36.98 o
 -27   1   1         39.83         37.48        30.12 o
 -26   1   1         62.53         34.45        21.85 o
 -25   1   1         42.57         71.82        33.46 o
 -24   1   1         40.34         29.31        26.99 o
 -23   1   1         58.59          2.44        26.24 o
 -22   1   1        117.72        109.75        33.98 o
 -21   1   1        193.06        189.27        25.14 o
 -20   1   1        114.00        112.10        18.49 o
 -19   1   1        206.47        171.14        34.86 o
 -18   1   1        827.46        787.74        43.43 o
 -17   1   1        207.55        264.33        30.18 o
 -16   1   1        213.84        278.77        24.44 o
 -15   1   1        215.51        138.88        34.36 o
 -14   1   1       1356.59       1563.82        37.83 o
 -13   1   1        212.64        212.42        15.06 o
 -12   1   1         89.19        117.45        10.54 o
 -11   1   1        469.48        434.82        29.22 o
 -10   1   1       2030.10       2096.40        31.16 o
  -9   1   1       1915.23       2677.76        36.49 o
  -8   1   1        632.40        995.33        26.74 o
  -7   1   1       9726.97       7736.77       140.81 o
  -6   1   1       4900.09       5063.52        86.50 o
  -5   1   1       2982.94       2985.55        79.89 o
  -4   1   1       4277.08       3746.60        61.50 o
   3   1   1      61003.36      61880.15       238.95 o
   4   1   1       3337.85       3344.55        51.12 o
   5   1   1      15813.90      14526.62       302.13 o
   6   1   1       3963.97       3157.96        40.82 o
   7   1   1        676.44        323.42        15.08 o
   8   1   1       2686.27       3124.32        31.61 o
   9   1   1       1262.97       1347.33        24.09 o
  10   1   1       1691.74       2080.42        28.88 o
  11   1   1        301.37        242.85        27.34 o
  12   1   1         49.86         66.99        12.40 o
  13   1   1        294.94        362.31        26.44 o
  14   1   1        118.27         69.49        17.04 o
  15   1   1          3.75        -17.85        22.51 o
  16   1   1         31.99         31.26        12.44 o
  17   1   1        260.19        252.44        25.83 o
  18   1   1       1247.43       1263.40        83.02 o
  19   1   1        286.07        357.00        33.11 o
  20   1   1        183.75        140.63        32.44 o
  21   1   1        324.11        332.91        51.80 o
  22   1   1        106.76         82.53        26.29 o
  23   1   1         58.13         23.78        26.83 o
  24   1   1         15.38        -21.39        27.70 o
  25   1   1         19.19         61.32        33.89 o
  26   1   1         13.44         53.90        31.14 o
  27   1   1          9.62         94.03        40.26 o
 -27   2   1         14.95        -10.22        29.27 o
 -26   2   1         52.21         41.00        30.73 o
 -25   2   1         55.46         66.47        32.71 o
 -24   2   1          4.24        -32.67        32.67 o
 -23   2   1         55.90          0.72        28.78 o
 -22   2   1        110.55         81.24        27.32 o
 -21   2   1        256.52        290.19        29.61 o
 -20   2   1        241.39        252.82        28.10 o
 -19   2   1         43.61         20.10        11.38 o
 -18   2   1          7.43        -11.18        14.22 o
 -17   2   1        134.40         87.61        11.95 o
 -16   2   1         89.67         59.45        15.80 o
 -15   2   1        794.98       1010.43        53.14 o
 -14   2   1       2388.00       2545.78        48.22 o
 -13   2   1       1830.76       1811.86        45.38 o
 -12   2   1        974.58       1059.05        36.97 o
 -11   2   1       1146.63        885.94        22.80 o
 -10   2   1       1790.59       1780.10        65.30 o
  -9   2   1        249.18        287.26        15.13 o
  -8   2   1        225.25        231.19        12.47 o
  -7   2   1       1116.95       1144.44        33.37 o
  -6   2   1       5669.37       6680.14       132.28 o
  -5   2   1       8603.06       5496.38        64.66 o
  -4   2   1       3979.94       3224.69        52.60 o
  -3   2   1      20526.79      18841.59       412.01 o
  -1   2   1        571.93       1088.01        25.29 o
   2   2   1      17581.87      19070.83        93.81 o
   3   2   1       2456.70       1997.95       240.51 o
   4   2   1       2253.16       3010.24        35.25 o
   5   2   1       7614.53       5461.85        67.22 o
   6   2   1       2375.25       2479.16        34.79 o
   7   2   1        633.12       1052.46        45.56 o
   8   2   1       4131.70       5089.33        90.97 o
   9   2   1       2539.18       2720.60        82.13 o
  10   2   1        381.73        288.33        16.34 o
  11   2   1       5018.73       5016.71       120.70 o
  12   2   1        561.20        526.36        20.25 o
  13   2   1        510.43        562.79        32.14 o
  14   2   1       1246.28       1262.73        49.80 o
  15   2   1        619.15        694.29        38.78 o
  16   2   1         28.35         70.07        16.10 o
  17   2   1         65.18         94.28        24.36 o
  18   2   1        265.71        310.00        29.13 o
  19   2   1         19.16         14.36        13.68 o
  20   2   1         96.39        112.64        18.95 o
  21   2   1        153.27        178.68        24.67 o
  22   2   1        202.46        187.68        39.02 o
  23   2   1         37.34         11.38        27.96 o
  24   2   1         21.84         -4.46        16.21 o
  25   2   1         27.71         13.08        23.98 o
  26   2   1        122.16         79.74        33.20 o
  27   2   1         13.94         24.51        22.83 o
 -27   3   1          2.72         16.02        23.86 o
 -26   3   1         13.19         13.31        27.19 o
 -25   3   1        100.16        150.35        42.15 o
 -24   3   1         92.10        120.84        40.81 o
 -23   3   1        132.82         97.06        34.02 o
 -22   3   1         91.25         42.07        13.51 o
 -21   3   1        107.29        137.70        32.09 o
 -20   3   1          4.73        -16.03        16.03 o
 -19   3   1         78.40         95.34        19.24 o
 -18   3   1        876.07       1087.83        53.27 o
 -17   3   1         13.60          5.75         6.83 o
 -16   3   1        762.28        909.78        51.51 o
 -15   3   1        436.92        491.55        38.64 o
 -14   3   1       1433.32       1378.55        40.26 o
 -13   3   1         88.79         92.73        11.51 o
 -12   3   1       1006.02       1063.30        33.09 o
 -11   3   1       4847.85       5246.68       102.96 o
 -10   3   1       2186.85       2648.23        82.85 o
  -9   3   1        861.82        549.68        19.87 o
  -8   3   1        702.46        620.43        14.86 o
  -7   3   1       4546.45       4522.52        42.75 o
  -6   3   1       1860.76       2365.99        44.20 o
  -5   3   1       2094.97       1147.63        32.77 o
  -4   3   1         45.53         23.41         3.56 o
  -3   3   1        311.73        154.69         8.95 o
  -2   3   1       5083.58       4217.49        50.52 o
  -1   3   1     102781.66      92523.37       299.46 o
   0   3   1       2299.34       3437.71        74.48 o
   1   3   1      76568.67      70755.18       485.66 o
   2   3   1      10148.50      12166.71       299.45 o
   3   3   1        594.53        345.91        24.20 o
   4   3   1       3068.13       2770.35        44.32 o
   5   3   1        573.65        244.78        16.04 o
   6   3   1       2132.69       2949.97        42.11 o
   7   3   1       4267.14       4853.70        76.77 o
   8   3   1       2506.74       2197.38        34.19 o
   9   3   1       2047.71       2154.91        33.93 o
  10   3   1       1104.09       1143.52        33.03 o
  11   3   1       4240.34       3920.45       245.81 o
  12   3   1        347.46        297.48        15.00 o
  13   3   1        430.48        363.66        20.63 o
  14   3   1        229.10        248.04        30.37 o
  15   3   1        319.97        395.54        36.11 o
  16   3   1          6.09         -2.88        13.54 o
  17   3   1        442.37        460.62        35.38 o
  18   3   1        275.66        251.59        27.53 o
  19   3   1         46.65         21.61        10.11 o
  20   3   1         50.59         53.19        15.24 o
  21   3   1        242.59        213.53        22.14 o
  22   3   1        220.37        196.85        21.68 o
  23   3   1         67.90         54.80        16.79 o
  24   3   1          4.75         18.28        26.46 o
  25   3   1         49.83         63.08        30.51 o
  26   3   1         40.78         -5.48        28.15 o
  27   3   1         21.71         16.80        25.83 o
 -26   4   1         11.07          2.51        20.86 o
 -25   4   1         73.44         89.55        37.87 o
 -24   4   1         36.33          6.72        25.66 o
 -23   4   1         72.32         73.07        19.63 o
 -22   4   1        287.08        325.69        35.15 o
 -21   4   1        264.63        262.67        24.12 o
 -20   4   1         13.64         -5.83        10.47 o
 -19   4   1          9.49          7.07         9.15 o
 -18   4   1         65.62         51.01        14.94 o
 -17   4   1        325.21        364.28        42.91 o
 -16   4   1        133.03         60.66        10.32 o
 -15   4   1        554.69        574.95        29.87 o
 -14   4   1        615.84        542.37        20.59 o
 -13   4   1         25.11         16.11         6.40 o
 -12   4   1        619.34        556.62        18.92 o
 -11   4   1        570.62        701.70        20.37 o
 -10   4   1        152.95        162.43         8.56 o
  -9   4   1       1431.08       1242.23        30.36 o
  -8   4   1       2836.94       2985.16        60.74 o
  -7   4   1       1468.15       1288.93        30.87 o
  -6   4   1       3251.40       4181.75        47.55 o
  -5   4   1       3572.68       2691.06        37.16 o
  -4   4   1       3360.94       3895.00        50.42 o
  -3   4   1       4021.13       3417.72       107.59 o
  -2   4   1        933.85       1553.34        27.38 o
  -1   4   1       2048.50       2830.74        61.84 o
   0   4   1       2056.03       1902.26        32.06 o
   1   4   1       6424.42       7252.96        57.92 o
   2   4   1       1034.20       1222.04        31.43 o
   3   4   1       3412.99       2160.49        34.29 o
   4   4   1      12606.52      12801.33       163.81 o
   5   4   1        966.39        825.30        28.05 o
   6   4   1       2523.94       2326.71        39.63 o
   7   4   1       2013.51       2187.09        71.18 o
   8   4   1        263.04        337.78        16.88 o
   9   4   1        629.78        409.26        15.36 o
  10   4   1        900.24       1100.77        32.68 o
  11   4   1       1204.25       1158.31        34.98 o
  12   4   1         92.18         85.54        16.64 o
  13   4   1        621.83        639.42        21.67 o
  14   4   1       1422.46       1438.54        88.53 o
  15   4   1       1481.54       1240.27        49.47 o
  16   4   1         89.46         97.18        15.38 o
  17   4   1          7.49          1.71        11.08 o
  18   4   1        607.19        671.83        34.36 o
  19   4   1         90.24         85.97        17.29 o
  20   4   1         49.86         40.50        12.72 o
  21   4   1        215.19        217.82        26.09 o
  22   4   1         66.20        103.44        18.71 o
  23   4   1         95.00         95.85        22.81 o
  24   4   1         47.88         83.82        33.49 o
  25   4   1         76.58         92.31        36.71 o
  26   4   1          6.21          0.02        20.22 o
 -26   5   1         11.13         34.84        30.69 o
 -25   5   1         52.89         78.34        34.41 o
 -24   5   1        219.45        267.02        53.40 o
 -23   5   1         99.96        104.85        25.70 o
 -22   5   1          6.51         11.90        18.95 o
 -21   5   1        270.30        257.39        33.82 o
 -20   5   1        119.17        172.59        26.52 o
 -19   5   1          8.55          3.95        10.88 o
 -18   5   1        491.92        509.07        36.41 o
 -17   5   1       1163.74       1404.14        66.61 o
 -16   5   1        314.74        325.11        18.00 o
 -15   5   1       1951.96       1947.66       126.23 o
 -14   5   1       5572.18       5537.14       179.23 o
 -13   5   1        128.35        157.62        11.11 o
 -12   5   1       1411.98       1592.69        29.07 o
 -11   5   1       1931.06       1878.48        75.60 o
 -10   5   1       1555.91       1728.35        27.96 o
  -9   5   1       1570.91       1705.63        37.07 o
  -8   5   1       1136.23       1237.27        30.18 o
  -7   5   1       7359.48       7456.10        92.66 o
  -6   5   1         18.84         12.31         7.83 o
  -5   5   1       1704.58       1654.57        38.90 o
  -4   5   1        883.83       1261.06        34.84 o
  -3   5   1        572.52        523.86        22.06 o
  -2   5   1       1020.44        996.51        30.05 o
  -1   5   1      46441.15      47140.25       213.35 o
   0   5   1       7698.76       8557.38        76.00 o
   1   5   1      48647.15      49110.65       639.15 o
   2   5   1       2642.26       2707.08        40.11 o
   3   5   1      16052.98      15718.88       125.65 o
   4   5   1       4099.46       4730.98        69.32 o
   5   5   1        407.54        398.76        47.09 o
   6   5   1        153.85         96.08        14.06 o
   7   5   1        877.33        889.50        43.91 o
   8   5   1       1364.46       1519.34        37.03 o
   9   5   1       1756.63       1822.76        42.67 o
  10   5   1        300.59        295.93        18.56 o
  11   5   1       4583.98       4803.58        72.46 o
  12   5   1        278.97        242.95        18.35 o
  13   5   1        472.72        562.57        33.65 o
  14   5   1       2451.66       2756.36        72.61 o
  15   5   1        391.87        319.16        27.83 o
  16   5   1          5.13          9.60        12.69 o
  17   5   1        628.53        621.58        67.02 o
  18   5   1        926.67        946.78        49.34 o
  19   5   1         67.58         56.57        12.71 o
  20   5   1         79.00         89.35        16.34 o
  21   5   1        361.93        424.73        70.86 o
  22   5   1        152.32        144.08        27.49 o
  23   5   1          5.17         40.33        18.91 o
  24   5   1         99.37        105.60        23.80 o
  25   5   1         18.05         -3.89        26.31 o
  26   5   1         13.20         -1.02        28.42 o
 -26   6   1         41.08         45.27        30.98 o
 -25   6   1          6.41         48.03        29.77 o
 -24   6   1         40.75         45.66        29.16 o
 -23   6   1         57.85         82.36        24.04 o
 -22   6   1        120.20        220.64       104.06 o
 -21   6   1        626.13        628.61        49.44 o
 -20   6   1        189.32        222.98        41.43 o
 -19   6   1         15.65         -2.04        24.97 o
 -18   6   1        284.64        308.81        59.87 o
 -17   6   1       1171.74       1091.24       101.86 o
 -16   6   1        168.13        104.21        34.42 o
 -15   6   1        791.53        675.31        41.76 o
 -14   6   1       5004.35       5169.08       144.74 o
 -13   6   1        493.28        579.29        27.31 o
 -12   6   1        158.43        159.40         9.37 o
 -11   6   1       1272.86       1229.23        37.88 o
 -10   6   1        262.17        446.54        28.76 o
  -9   6   1        103.73         92.72        10.39 o
  -8   6   1       3949.46       4256.53        64.49 o
  -7   6   1        513.61        482.87        21.99 o
  -6   6   1        908.55       1051.32        31.42 o
  -5   6   1        352.56        491.91        28.85 o
  -4   6   1      14112.65      15754.01       187.59 o
  -3   6   1        123.80        166.02        14.88 o
  -2   6   1       5527.17       6142.15        82.87 o
  -1   6   1         89.82         99.58        27.68 o
   1   6   1        616.26        559.02        27.59 o
   2   6   1        473.57        617.18        44.51 o
   3   6   1        923.07       1235.75        38.92 o
   4   6   1       6545.60       7424.50        94.65 o
   5   6   1        187.74        229.49        20.77 o
   6   6   1        344.23        213.23        16.47 o
   7   6   1        637.29        592.94        24.27 o
   8   6   1       4008.74       4700.08        68.11 o
   9   6   1        164.21         97.71        12.94 o
  10   6   1         59.40         81.12        11.38 o
  11   6   1       2592.09       2537.84        54.79 o
  12   6   1        430.36        396.84        22.72 o
  13   6   1       1924.84       2210.68        74.12 o
  14   6   1       2130.44       2275.15        71.76 o
  15   6   1        426.63        480.46        51.00 o
  16   6   1        436.01        428.96        30.66 o
  17   6   1        151.10        133.17        27.03 o
  18   6   1        546.35        508.72        40.01 o
  19   6   1        110.67         70.91        15.68 o
  20   6   1         60.61         69.30        45.34 o
  21   6   1        348.23        514.99        61.57 o
  22   6   1         74.53        166.02        74.98 o
  23   6   1         53.92         75.64        24.17 o
  24   6   1         35.46         -3.05        16.98 o
  25   6   1         59.22         84.02        32.57 o
  26   6   1         60.80         21.81        22.98 o
 -25   7   1         35.52         96.27        37.89 o
 -24   7   1         36.10         15.02        16.14 o
 -23   7   1          2.31        -18.54        18.54 o
 -22   7   1        198.16        307.02        42.77 o
 -21   7   1        239.00        190.61        40.90 o
 -20   7   1         78.91         55.52        21.57 o
 -19   7   1        814.55        951.03        81.03 o
 -18   7   1        131.64        175.57        39.05 o
 -17   7   1         72.24         62.99        12.72 o
 -16   7   1        528.20        507.32        32.35 o
 -15   7   1        423.36        370.52        28.01 o
 -14   7   1        510.24        708.14        31.48 o
 -13   7   1        182.74        242.10        18.43 o
 -12   7   1         44.68         28.32        10.02 o
 -11   7   1       1102.37       1148.78        37.37 o
 -10   7   1         12.60         31.08         8.24 o
  -9   7   1        691.58        543.06        23.83 o
  -8   7   1        654.50        696.74        29.48 o
  -7   7   1        282.32        256.11        15.87 o
  -6   7   1        249.75        234.95        13.64 o
  -5   7   1        601.58        628.83        28.87 o
  -4   7   1        743.63        516.36        26.32 o
  -3   7   1       1669.55       1464.18        45.37 o
  -2   7   1       1010.71       1323.63        42.30 o
  -1   7   1       7950.43       8276.51       106.58 o
   0   7   1        218.87        337.28        22.44 o
   1   7   1       2012.78       2055.43        80.29 o
   2   7   1        223.55        365.38        35.45 o
   3   7   1       2351.93       2524.89        59.47 o
   4   7   1        659.82        535.72        57.43 o
   5   7   1        659.29        723.13        34.79 o
   6   7   1       2435.80       2844.24        64.70 o
   7   7   1        321.45        367.81        25.42 o
   8   7   1       2355.55       2589.21        52.85 o
   9   7   1        190.46        161.39        14.10 o
  10   7   1        189.80        200.79        15.91 o
  11   7   1       1641.51       1525.25        44.87 o
  12   7   1         47.10         25.24         9.47 o
  13   7   1        388.68        336.86        23.44 o
  14   7   1        224.41        176.77        22.08 o
  15   7   1        315.56        245.16        20.95 o
  16   7   1        177.44        149.95        42.98 o
  17   7   1          6.03         -6.35        12.55 o
  18   7   1         76.44         78.10        16.63 o
  19   7   1        195.20        219.30        41.38 o
  20   7   1          7.23        -22.52        29.70 o
  21   7   1        615.75        832.05        84.07 o
  22   7   1        152.71        250.67        57.17 o
  23   7   1         48.19         20.16        14.57 o
  24   7   1         33.51         33.69        24.70 o
  25   7   1         74.06        107.81        27.10 o
 -25   8   1          0.39         33.71        41.26 o
 -24   8   1          0.26         18.19        33.09 o
 -23   8   1         27.52          2.47        21.51 o
 -22   8   1         91.42         48.33        28.36 o
 -21   8   1         70.82         15.13        24.89 o
 -20   8   1        124.76         39.78        21.57 o
 -19   8   1         84.71         70.82        30.41 o
 -18   8   1         26.15         48.81        36.17 o
 -17   8   1        259.87        274.08        48.39 o
 -16   8   1        120.44        103.39        30.19 o
 -15   8   1         99.37        121.04        16.03 o
 -14   8   1       1903.70       1992.46        52.99 o
 -13   8   1         57.72         70.76        11.04 o
 -12   8   1        147.33        188.20        16.19 o
 -11   8   1       2835.29       2527.98        55.77 o
 -10   8   1        843.82       1281.93        40.72 o
  -9   8   1        208.76        215.18        16.84 o
  -8   8   1        328.48        358.76        16.25 o
  -7   8   1        484.38        372.52        18.62 o
  -6   8   1        454.87        349.73        45.62 o
  -5   8   1       2884.70       3019.64        68.97 o
  -4   8   1      12715.57      14777.20       148.74 o
  -3   8   1        163.77        268.33        21.82 o
  -2   8   1       1446.63       1670.24        51.81 o
  -1   8   1        462.22        531.29        44.11 o
   0   8   1        668.52        631.20        32.22 o
   1   8   1       2297.40       2450.83        62.98 o
   2   8   1        382.74        417.31        39.31 o
   3   8   1        227.48        192.14        30.17 o
   4   8   1        494.98        441.94        27.36 o
   5   8   1       2200.08       2177.16        60.90 o
   6   8   1       5989.90       6540.02       156.54 o
   7   8   1        187.27        176.06        20.67 o
   8   8   1       2524.25       2868.89        58.75 o
   9   8   1        281.77        351.92        22.85 o
  10   8   1        906.57       1072.56        38.29 o
  11   8   1        877.89        836.89        35.14 o
  12   8   1        784.80        694.94        31.93 o
  13   8   1        137.87        111.58        14.43 o
  14   8   1       1487.72       1751.16        53.18 o
  15   8   1        391.48        472.15        41.68 o
  16   8   1         54.53         27.57        19.04 o
  17   8   1        406.44        367.45        74.29 o
  18   8   1        152.46         70.55        25.66 o
  19   8   1         23.72         -0.11        28.75 o
  20   8   1        110.08        104.10        31.70 o
  21   8   1         53.42         55.34        30.20 o
  22   8   1        163.80        179.45        44.21 o
  23   8   1         34.23         28.18        17.70 o
  24   8   1         12.96         31.34        19.64 o
  25   8   1          5.64          6.83        35.55 o
 -25   9   1         59.04         64.36        31.78 o
 -24   9   1         19.14         41.71        19.81 o
 -23   9   1         24.01         34.46        28.18 o
 -22   9   1         24.36         38.35        31.98 o
 -21   9   1         23.34        -17.60        29.16 o
 -20   9   1          0.43        -12.75        21.82 o
 -19   9   1         39.78         -6.77        27.00 o
 -18   9   1        496.10        641.04        73.00 o
 -17   9   1        289.62        285.91        54.88 o
 -16   9   1         78.57         12.16        53.33 o
 -15   9   1        688.87        685.22        49.32 o
 -14   9   1        397.64        437.11        26.54 o
 -13   9   1        474.12        529.01        27.70 o
 -12   9   1        112.43        127.81        11.29 o
 -11   9   1         75.79         63.89         8.79 o
 -10   9   1        367.81        344.11        21.79 o
  -9   9   1        152.46        145.67        11.94 o
  -8   9   1         75.51        106.09        16.37 o
  -7   9   1         80.15         93.29        14.27 o
  -6   9   1        117.67        111.96        14.78 o
  -5   9   1          4.19          4.30         9.53 o
  -4   9   1         27.46         26.18        14.79 o
  -3   9   1        672.76        793.39        38.00 o
  -2   9   1        776.65        677.23        35.15 o
  -1   9   1          6.96          0.36         9.31 o
   0   9   1        780.91        757.20        38.13 o
   1   9   1         74.76        112.23        21.47 o
   2   9   1         39.82         21.23        10.89 o
   3   9   1        118.54        120.97        16.36 o
   4   9   1        407.13        344.27        39.99 o
   5   9   1        108.92         38.52        20.57 o
   6   9   1        317.91        390.87        26.39 o
   7   9   1        656.25        574.40        45.66 o
   8   9   1        461.26        417.97        28.43 o
   9   9   1        154.93        181.20        16.93 o
  10   9   1        589.65        698.00        31.99 o
  11   9   1         83.57         47.34        10.10 o
  12   9   1        671.17        643.63        31.99 o
  13   9   1        204.01        189.99        19.34 o
  14   9   1        330.65        324.52        25.04 o
  15   9   1        119.19        115.36        17.24 o
  16   9   1         12.14         14.07        50.84 o
  17   9   1        113.74        141.75        41.35 o
  18   9   1        275.00        210.12        42.49 o
  19   9   1          1.72        -20.42        26.48 o
  20   9   1          7.29        -29.76        29.76 o
  21   9   1        286.70        242.90        50.33 o
  22   9   1         61.94         73.83        34.14 o
  23   9   1         98.98         74.33        31.51 o
  24   9   1         57.50         74.53        40.27 o
  25   9   1         11.42         -3.24        26.20 o
 -25  10   1          9.58         31.78        32.06 o
 -24  10   1         48.55         35.22        31.14 o
 -23  10   1         19.47         10.22        25.49 o
 -22  10   1        176.28        159.40        46.58 o
 -21  10   1        476.20        539.36        71.53 o
 -20  10   1         12.48         33.24        30.85 o
 -19  10   1         94.41        118.41        36.46 o
 -18  10   1          6.36         -2.31        24.74 o
 -17  10   1         30.11         43.06        30.33 o
 -16  10   1         51.96         17.33        22.28 o
 -15  10   1          9.46         -5.72        18.38 o
 -14  10   1       1026.67        823.99        53.20 o
 -13  10   1         54.35         25.27        12.16 o
 -12  10   1        103.01         93.36        27.93 o
 -11  10   1        672.57        598.06        44.31 o
 -10  10   1       1139.25       1330.29        34.23 o
  -9  10   1        368.38        253.88        19.28 o
  -8  10   1        271.82        391.66        22.67 o
  -7  10   1        577.31        457.66        37.61 o
  -6  10   1        140.51        104.88        15.67 o
  -5  10   1        158.30        109.42        17.80 o
  -4  10   1      10641.47      11606.91       151.94 o
  -3  10   1        239.82        244.50        24.82 o
  -2  10   1        628.11        656.41        37.67 o
  -1  10   1        589.37        577.51        65.44 o
   0  10   1       1704.73       1774.12        60.07 o
   1  10   1         90.81         54.47        16.47 o
   2  10   1        153.38        154.48        16.75 o
   3  10   1        300.87        272.20        24.51 o
   4  10   1       4544.67       5262.82       166.78 o
   5  10   1         38.02         62.58        28.20 o
   6  10   1       1834.53       2106.19       104.31 o
   7  10   1        193.63        147.16        16.00 o
   8  10   1        999.31       1189.86        50.86 o
   9  10   1        254.37        249.00        20.04 o
  10  10   1        192.26        268.98        22.35 o
  11  10   1        164.95        180.80        21.38 o
  12  10   1         79.23         80.13        12.82 o
  13  10   1       1362.04       1448.85        50.59 o
  14  10   1        850.85        932.04        41.74 o
  15  10   1        120.80        120.81        25.76 o
  16  10   1         66.28        107.02        36.51 o
  17  10   1        135.96        155.23        33.84 o
  18  10   1        393.59        461.96        65.49 o
  19  10   1         41.93         27.25        23.60 o
  20  10   1         62.34         67.50        32.55 o
  21  10   1         95.51         65.06        35.22 o
  22  10   1        106.95        106.63        36.45 o
  23  10   1         18.42         10.49        24.19 o
  24  10   1         38.19          8.50        23.21 o
  25  10   1         20.08        -20.51        29.30 o
 -24  11   1         76.09        109.70        40.74 o
 -23  11   1          9.23         47.80        32.31 o
 -22  11   1         93.60         65.19        32.91 o
 -21  11   1         10.34         30.06        35.78 o
 -20  11   1          2.01         36.27        29.20 o
 -19  11   1        100.62        118.38        42.92 o
 -18  11   1        748.25        883.08        91.13 o
 -17  11   1          9.59         56.85        30.51 o
 -16  11   1        331.27        295.88        35.64 o
 -15  11   1         12.72         31.30        19.01 o
 -14  11   1        726.46        689.14        50.67 o
 -13  11   1        106.35         58.41        29.62 o
 -12  11   1         23.74         26.46        15.08 o
 -11  11   1        940.61        989.67        56.40 o
 -10  11   1        137.84        212.18        26.25 o
  -9  11   1       1210.06        932.58        37.33 o
  -8  11   1        592.05        613.41        35.53 o
  -7  11   1        848.03        652.52        38.78 o
  -6  11   1        301.94        285.34        27.79 o
  -5  11   1        131.02        119.35        16.63 o
  -4  11   1        279.57        170.90        24.31 o
  -3  11   1       1544.09       1568.71        60.03 o
  -2  11   1        330.23        227.73        23.38 o
  -1  11   1       3366.86       3451.50        89.58 o
   0  11   1          5.59        -14.47        14.47 o
   1  11   1       5598.02       5402.37       134.27 o
   2  11   1        294.03        290.51        28.23 o
   3  11   1       5802.73       5654.56       115.63 o
   4  11   1         27.23         -4.72        16.61 o
   5  11   1        729.81        578.55        36.49 o
   6  11   1         91.76         89.66        44.89 o
   7  11   1        127.66        128.26        39.15 o
   8  11   1        107.41         68.17        27.68 o
   9  11   1        659.43        653.36        27.32 o
  10  11   1        733.93        753.54        36.49 o
  11  11   1       1295.59       1360.29        48.86 o
  12  11   1        321.26        279.11        23.02 o
  13  11   1        148.23        160.36        20.54 o
  14  11   1        838.29        981.67       112.04 o
  15  11   1        103.02        205.51        49.49 o
  16  11   1        159.62        246.63        34.88 o
  17  11   1        148.62        193.68        34.90 o
  18  11   1        461.16        560.85        51.13 o
  19  11   1         27.49         36.99        29.79 o
  20  11   1        223.62        177.15        45.05 o
  21  11   1         27.55        -28.20        33.63 o
  22  11   1         98.47         65.14        31.86 o
  23  11   1         19.37         -0.81        28.62 o
 -23  12   1          3.35        -37.73        37.73 o
 -22  12   1         69.06         81.81        38.27 o
 -21  12   1        133.89        190.87        48.56 o
 -20  12   1        111.40        193.59        50.47 o
 -19  12   1        130.92        113.76        39.84 o
 -18  12   1        128.54        227.97        52.61 o
 -17  12   1        126.79        133.48        28.54 o
 -16  12   1         61.28         26.64        17.51 o
 -15  12   1         67.35         70.19        47.91 o
 -14  12   1        341.99        288.25        34.07 o
 -13  12   1        125.49        144.50        29.68 o
 -12  12   1        667.12        745.55        49.72 o
 -11  12   1        129.68        117.61        24.24 o
 -10  12   1        542.89        518.67        28.97 o
  -9  12   1         84.75         57.24        11.78 o
  -8  12   1         75.78         45.41        14.15 o
  -7  12   1        176.59        167.74        20.20 o
  -6  12   1        164.45        181.97        21.82 o
  -5  12   1        226.66        254.64        26.70 o
  -4  12   1        258.15        278.54        33.84 o
  -3  12   1         42.37         26.50        21.41 o
  -2  12   1        199.73        195.24        25.96 o
  -1  12   1        349.75        303.89        28.54 o
   0  12   1        174.50        171.94        22.21 o
   1  12   1        404.21        350.65        30.47 o
   2  12   1        169.42        216.04        32.30 o
   3  12   1          3.26         17.98        15.71 o
   4  12   1        364.26        405.37        43.22 o
   5  12   1         33.23         26.93        17.38 o
   6  12   1         15.20         32.64        15.97 o
   7  12   1         75.35         85.84        44.40 o
   8  12   1        527.33        565.16        38.10 o
   9  12   1        210.65        145.31        17.45 o
  10  12   1         19.20         23.03        10.62 o
  11  12   1        502.96        566.12        44.96 o
  12  12   1        192.66        150.31        25.50 o
  13  12   1        136.45        134.56        25.32 o
  14  12   1       1119.90       1220.22        68.92 o
  15  12   1        349.10        498.55        75.84 o
  16  12   1        145.50        157.95        30.50 o
  17  12   1        218.31        336.91        42.25 o
  18  12   1        128.91        173.41        33.42 o
  19  12   1         71.14         45.06        29.89 o
  20  12   1         15.31        -35.38        39.64 o
  21  12   1          5.33        -18.23        31.07 o
  22  12   1          9.12        -32.13        34.77 o
 -21  13   1         18.68         56.48        36.45 o
 -20  13   1         34.58        122.87        49.43 o
 -19  13   1          2.73         53.58        36.64 o
 -18  13   1        137.76        145.98        48.59 o
 -17  13   1        198.77        324.27        41.58 o
 -16  13   1         11.99          0.97        17.76 o
 -15  13   1         35.74        135.96        83.89 o
 -14  13   1        519.85        507.62        51.76 o
 -13  13   1         25.60         30.81        25.71 o
 -12  13   1        293.12        406.83        41.80 o
 -11  13   1       1787.54       1771.96        80.26 o
 -10  13   1        372.65        519.22        45.09 o
  -9  13   1         66.98         55.58        13.29 o
  -8  13   1         63.40         40.93        15.45 o
  -7  13   1       1242.51       1230.53        57.25 o
  -6  13   1        474.72        563.14        39.52 o
  -5  13   1         33.06         37.01        19.21 o
  -4  13   1        159.41        198.08        24.74 o
  -3  13   1        130.64         78.19        27.22 o
  -2  13   1        299.04        310.69        29.65 o
  -1  13   1        480.70        428.10        36.77 o
   0  13   1       1633.93       1681.06        67.61 o
   1  13   1        884.86        792.42        47.79 o
   2  13   1        186.88        179.00        23.09 o
   3  13   1       1137.09       1110.72        55.83 o
   4  13   1        176.57        133.27        27.55 o
   5  13   1        161.50        131.22        20.91 o
   6  13   1        378.33        385.89        33.96 o
   7  13   1        215.82        170.91        34.05 o
   8  13   1         30.98          7.22        14.88 o
   9  13   1        228.53        169.77        19.71 o
  10  13   1        835.59        788.12        52.97 o
  11  13   1       1269.60       1254.53        67.48 o
  12  13   1         13.81         -5.82        20.25 o
  13  13   1        110.21        149.95        29.63 o
  14  13   1        535.12        801.33        59.06 o
  15  13   1         34.88         72.44        27.73 o
  16  13   1         34.04         18.02        19.99 o
  17  13   1         91.42         86.38        26.00 o
  18  13   1         74.64         67.87        35.41 o
  19  13   1          7.40        -32.51        32.51 o
  20  13   1          7.48         13.79        29.34 o
  21  13   1         53.27        116.23        43.62 o
 -20  14   1         37.33         88.15        40.04 o
 -19  14   1         13.69        -13.44        30.06 o
 -18  14   1         70.56         75.22        25.84 o
 -17  14   1          9.19         -6.85        28.54 o
 -16  14   1         35.31          6.67        20.97 o
 -15  14   1        158.18        177.05        32.45 o
 -14  14   1        196.67        233.88        33.86 o
 -13  14   1         27.17         -8.60        18.91 o
 -12  14   1         40.02         20.87        16.42 o
 -11  14   1        834.14        831.75        55.84 o
 -10  14   1          7.35          0.16        15.89 o
  -9  14   1        101.96         73.69        18.85 o
  -8  14   1          6.89          3.38        11.59 o
  -7  14   1         99.68         70.53        39.00 o
  -6  14   1         19.32         -2.69        15.83 o
  -5  14   1          5.91        -11.92        13.86 o
  -4  14   1        550.88        661.47        44.66 o
  -3  14   1        111.04         95.20        18.03 o
  -2  14   1         17.12          0.27        17.32 o
  -1  14   1         25.03         -0.49        16.26 o
   0  14   1         10.79        -15.53        20.73 o
   1  14   1         59.66         36.22        18.23 o
   2  14   1         14.22         -5.02        21.25 o
   3  14   1        223.84        147.93        25.83 o
   4  14   1        230.39        174.51        40.75 o
   5  14   1          0.91        -13.29        14.46 o
   6  14   1         61.12          8.59        14.10 o
   7  14   1         69.36         47.94        15.14 o
   8  14   1          5.13        -12.96        12.96 o
   9  14   1         60.69          6.91        29.93 o
  10  14   1        325.75        390.07        40.81 o
  11  14   1        371.19        401.74        40.73 o
  12  14   1        111.73        156.01        27.59 o
  13  14   1        175.64        164.99        29.65 o
  14  14   1        371.13        439.91        53.37 o
  15  14   1         64.68         65.68        47.77 o
  16  14   1          9.60        -13.99        20.65 o
  17  14   1         86.25        104.18        43.21 o
  18  14   1        277.29        322.59        43.89 o
  19  14   1         32.40         47.49        23.94 o
 -18  15   1         18.73         47.20        31.15 o
 -17  15   1        130.95        129.34        29.95 o
 -16  15   1         21.02         11.64        19.53 o
 -15  15   1        127.56        111.51        60.06 o
 -14  15   1        431.19        488.85        48.06 o
 -13  15   1         34.33         39.15        19.56 o
 -12  15   1         29.29         10.94        20.33 o
 -11  15   1        294.29        291.61        36.46 o
 -10  15   1          1.64        -19.19        19.19 o
  -9  15   1          6.11        -20.67        20.67 o
  -8  15   1         78.51         63.44        33.02 o
  -7  15   1        802.24        822.98        50.93 o
  -6  15   1         66.45         42.67        16.34 o
  -5  15   1        137.15        165.87        25.20 o
  -4  15   1         13.93          9.88        20.36 o
  -3  15   1        310.41        335.03        36.22 o
  -2  15   1         83.12         80.54        19.56 o
  -1  15   1        984.73        894.08        54.17 o
   0  15   1         41.53        -17.99        19.36 o
   1  15   1       1540.65       1423.83        69.27 o
   2  15   1         81.15        124.36        23.77 o
   3  15   1        725.08        844.83        54.94 o
   4  15   1        259.75        284.04        31.58 o
   5  15   1        101.87         97.09        19.23 o
   6  15   1         55.13         33.26        15.80 o
   7  15   1        126.39        128.43        34.77 o
   8  15   1        154.97        136.13        35.59 o
   9  15   1         66.98          9.77        17.82 o
  10  15   1         39.30         34.57        17.59 o
  11  15   1        676.10        648.21        52.22 o
  12  15   1         58.53          5.94        19.38 o
  13  15   1        129.05        102.30        27.39 o
  14  15   1        237.85        260.89        39.68 o
  15  15   1        219.89        205.63        35.03 o
  16  15   1         59.09         40.54        19.85 o
  17  15   1         62.56         63.64        28.00 o
  18  15   1        118.11        169.41        34.77 o
 -18  16   1         22.95         12.99        25.48 o
 -17  16   1         67.13        156.48        34.68 o
 -16  16   1         53.57         97.88        65.90 o
 -15  16   1         82.62        144.14        37.17 o
 -14  16   1        658.39        768.36        61.20 o
 -13  16   1        119.55        164.83        31.49 o
 -12  16   1         75.62         78.83        24.35 o
 -11  16   1        566.56        586.06        52.02 o
 -10  16   1         51.67         63.21        22.01 o
  -9  16   1         45.23         19.97        17.40 o
  -8  16   1         37.92          9.99        25.37 o
  -7  16   1         93.45         52.69        24.40 o
  -6  16   1        191.50        206.82        26.56 o
  -5  16   1        345.22        387.98        38.63 o
  -4  16   1       2602.42       3013.98       101.71 o
  -3  16   1        951.24       1046.35        62.47 o
  -2  16   1         11.88          7.13        15.04 o
  -1  16   1         35.20          6.66        29.65 o
   0  16   1        694.18        786.17        54.04 o
   1  16   1         79.68        130.30        27.96 o
   2  16   1          6.54         34.40        20.38 o
   3  16   1        323.71        357.19        39.86 o
   4  16   1       1678.61       2041.40        86.31 o
   5  16   1         23.59         11.94        16.41 o
   6  16   1        154.60         78.88        17.85 o
   7  16   1         97.08         62.02        26.39 o
   8  16   1        181.27        188.11        43.07 o
   9  16   1         77.13         65.97        29.36 o
  10  16   1          7.42          7.08        18.26 o
  11  16   1        375.75        357.05        42.87 o
  12  16   1          0.71         -0.04        18.19 o
  13  16   1        294.75        296.21        81.56 o
  14  16   1        551.00        630.25        56.22 o
  15  16   1        145.71        221.15        37.73 o
  16  16   1         16.63         10.30        22.22 o
  17  16   1         54.23         50.27        35.08 o
 -16  17   1         80.00        125.30        37.87 o
 -15  17   1         89.97         63.04        66.64 o
 -14  17   1         31.01         36.93        18.61 o
 -13  17   1         12.70         -3.99        19.80 o
 -12  17   1         46.68         36.22        19.22 o
 -11  17   1         16.54         11.79        25.81 o
 -10  17   1         21.43         -8.29        19.15 o
  -9  17   1          4.38        -25.06        25.06 o
  -8  17   1         12.28        -25.86        53.85 o
  -7  17   1         46.05        -14.41        35.29 o
  -6  17   1         51.80         15.42        27.35 o
  -5  17   1          7.18        -19.53        19.53 o
  -4  17   1          0.60        -21.15        21.15 o
  -3  17   1          5.89        -22.47        22.47 o
  -2  17   1          4.71        -22.49        22.49 o
  -1  17   1         50.37         -6.37        19.86 o
   0  17   1        346.31        360.84        52.05 o
   1  17   1         23.83         18.47        16.18 o
   2  17   1          3.86        -20.52        20.52 o
   3  17   1          4.79        -14.98        16.61 o
   4  17   1         79.54         57.77        18.75 o
   5  17   1        114.70        100.78        22.77 o
   6  17   1         15.90        -14.23        26.24 o
   7  17   1         20.93          5.07        24.95 o
   8  17   1          1.55          9.32        27.83 o
   9  17   1          5.92        -25.76        25.76 o
  10  17   1        220.88        182.56        32.21 o
  11  17   1        284.57        365.45        47.24 o
  12  17   1         23.46         -4.21        25.52 o
  13  17   1         43.63          5.16        32.44 o
  14  17   1         76.20        108.88        45.00 o
  15  17   1         60.47         58.00        29.87 o
 -14  18   1        174.25        224.67        50.75 o
 -13  18   1        119.87        172.08        44.04 o
 -12  18   1         39.23         18.75        20.38 o
 -11  18   1         75.81         77.96        35.20 o
 -10  18   1        109.60         93.53        26.43 o
  -9  18   1         31.45         20.97        17.46 o
  -8  18   1         12.29         -5.30        18.78 o
  -7  18   1         86.18         89.44        35.16 o
  -6  18   1        485.60        462.64        70.28 o
  -5  18   1        188.23        170.37        49.37 o
  -4  18   1        817.03        809.01        57.81 o
  -3  18   1         38.85         11.10        15.87 o
  -2  18   1         62.00         50.87        17.43 o
  -1  18   1          5.75          9.05        19.86 o
   0  18   1         89.16         85.73        25.11 o
   1  18   1         41.44         12.63        33.70 o
   2  18   1         87.58         24.97        38.13 o
   3  18   1         47.28         28.94        18.28 o
   4  18   1        453.71        452.89        43.62 o
   5  18   1        211.16        221.08        52.31 o
   6  18   1        453.02        539.72        74.84 o
   7  18   1         14.92        -10.32        29.98 o
   8  18   1        135.75         80.49        36.33 o
   9  18   1          2.13        -24.05        24.05 o
  10  18   1          8.09         35.85        21.85 o
  11  18   1        242.53        212.78        34.83 o
  12  18   1         16.39         36.78        21.23 o
  13  18   1         16.63        -10.13        26.41 o
 -12  19   1         12.62          6.53        23.69 o
 -11  19   1         60.64         54.04        28.40 o
 -10  19   1        110.13         53.78        21.18 o
  -9  19   1        110.39         82.88        25.12 o
  -8  19   1          2.16        -21.33        21.33 o
  -7  19   1        125.41         83.02        37.83 o
  -6  19   1         40.41         13.30        27.04 o
  -5  19   1         18.30          0.52        26.70 o
  -4  19   1         61.98         48.51        26.29 o
  -3  19   1         39.82         25.39        26.47 o
  -2  19   1          1.71         -4.54        18.34 o
  -1  19   1        141.09        120.74        26.56 o
   0  19   1         10.74        -20.76        20.76 o
   1  19   1        331.08        307.72        37.96 o
   2  19   1         11.76        -11.80        17.18 o
   3  19   1        148.60        144.10        28.00 o
   4  19   1         31.94          6.04        26.75 o
   5  19   1         14.53         69.87        36.36 o
   6  19   1         87.32         67.36        32.67 o
   7  19   1         36.65         59.56        34.17 o
   8  19   1         35.62         16.51        49.28 o
   9  19   1        291.30        345.71        44.11 o
  10  19   1         80.73         34.20        39.11 o
  11  19   1         40.23        -31.36        31.36 o
 -10  20   1         19.58        -10.04        23.24 o
  -9  20   1         12.35        -25.81        27.94 o
  -8  20   1         27.23         -6.36        24.07 o
  -7  20   1          2.72        -11.36        19.88 o
  -6  20   1          4.46          9.73        29.96 o
  -5  20   1          8.14         -3.76        25.22 o
  -4  20   1        295.93        319.88        62.27 o
  -3  20   1         50.98         37.18        25.04 o
  -2  20   1          1.90        -25.67        33.10 o
  -1  20   1          9.29        -17.20        20.60 o
   0  20   1         61.47          8.89        17.84 o
   1  20   1          8.16        -22.91        22.91 o
   2  20   1          1.95        -24.54        24.54 o
   3  20   1         24.50         14.69        24.15 o
   4  20   1        280.54        293.18        56.83 o
   5  20   1         32.20        -16.64        34.05 o
   6  20   1         13.50         -9.36        25.89 o
   7  20   1         20.18         59.05        34.47 o
   8  20   1         89.44         70.07        31.91 o
   9  20   1         34.35         30.21        26.82 o
  -7  21   1        250.19        204.19        47.45 o
  -3  21   1         78.61        161.91        50.48 o
  -2  21   1         28.90         -3.64        27.23 o
  -1  21   1        345.68        351.92        63.09 o
   0  21   1         20.32         -0.08        28.69 o
   1  21   1        608.19        554.99        77.35 o
   2  21   1         29.61         59.18        34.42 o
   3  21   1        273.20        370.95        66.92 o
   0 -15   2        421.52        364.22        42.45 o
   1 -15   2        278.38        262.30        37.16 o
  -1 -14   2        205.39        168.13        27.87 o
   0 -14   2          5.22          6.25        16.19 o
   1 -14   2        208.48        206.24        31.21 o
   2 -14   2        162.04        213.05        30.60 o
   3 -14   2        148.41        121.00        22.78 o
   4 -14   2        227.66        232.55        30.62 o
  -2 -13   2        202.98        176.99        27.26 o
  -1 -13   2        748.07        669.33        53.84 o
   0 -13   2         24.34         28.77        13.93 o
   1 -13   2        153.81        151.39        27.01 o
   2 -13   2         50.58         67.33        19.58 o
   3 -13   2         18.14         -7.07        13.51 o
   4 -13   2        575.03        484.91        41.93 o
   5 -13   2        244.12        273.58        32.34 o
  -5 -12   2        145.59        165.40        18.08 o
  -4 -12   2         11.93          6.77         8.47 o
  -3 -12   2         80.59         49.09        15.69 o
  -2 -12   2        154.11        186.23        28.62 o
  -1 -12   2        398.69        294.65        34.36 o
   0 -12   2        183.32        115.23        18.98 o
   1 -12   2        364.40        292.20        32.18 o
   2 -12   2        153.50        141.13        22.36 o
   3 -12   2        977.28       1042.51        60.09 o
   4 -12   2        561.35        747.60        50.14 o
   5 -12   2        271.80        311.22        34.87 o
  -7 -11   2        185.10        158.74        17.22 o
  -6 -11   2        403.47        420.56        26.22 o
  -5 -11   2       1016.60       1154.22        44.17 o
  -4 -11   2       2182.18       2330.96        63.70 o
  -3 -11   2      11489.35      10784.44       116.92 o
  -2 -11   2        185.73        211.82        31.33 o
  -1 -11   2       3764.27       3815.08       115.40 o
   0 -11   2          8.53        -22.61        22.61 o
   1 -11   2        532.37        649.56        47.50 o
   2 -11   2       1765.27       2063.76        80.23 o
   3 -11   2        323.16        329.20        32.84 o
   4 -11   2       2414.13       2791.39        91.81 o
  -6 -10   2        162.34        111.27        12.82 o
  -5 -10   2        107.81        124.40        14.81 o
  -4 -10   2        894.30        966.00        32.98 o
  -3 -10   2        356.60        304.79        18.86 o
  -2 -10   2        304.73        326.29        34.07 o
  -1 -10   2        415.55        486.48        41.67 o
   0 -10   2      16519.21      18090.84       234.42 o
   1 -10   2        807.56        794.18        52.09 o
   2 -10   2         58.94         67.54        13.95 o
   3 -10   2         22.10         -9.17        13.18 o
  -5  -9   2         93.21         96.29        11.71 o
  -4  -9   2          7.85         13.80        13.42 o
  -3  -9   2         28.20         20.36         7.51 o
  -2  -9   2         50.06         39.46         9.39 o
   0  -9   2       3584.16       4095.90       106.50 o
   1  -9   2        458.32        332.74        31.96 o
   2  -9   2         80.14         98.51        16.47 o
  -4  -8   2       1358.32       1677.08        37.64 o
  -3  -8   2        352.96        246.91        14.88 o
  -2  -8   2        450.47        384.61        25.35 o
  -1  -8   2       1268.39       1159.68        56.62 o
   0  -8   2      20824.34      24795.73       245.89 o
   1  -8   2        809.31        726.05        44.30 o
  -7  -7   2        510.25        495.29        25.82 o
  -6  -7   2        263.00        254.79        19.00 o
  -5  -7   2       2336.11       2302.31        59.46 o
  -4  -7   2       1523.12       1652.13        41.71 o
  -3  -7   2      10297.39       9783.77       224.23 o
  -2  -7   2        114.52        173.31        13.35 o
  -1  -7   2        389.20        316.79        27.19 o
   0  -7   2        201.22        203.12        22.24 o
  -7  -6   2        533.95        556.60        25.19 o
  -6  -6   2       1183.96       1261.06        37.63 o
  -5  -6   2        595.04        588.35        22.83 o
  -4  -6   2        430.66        448.38        20.11 o
  -3  -6   2         69.57         85.33         6.65 o
  -2  -6   2        618.08        829.93        19.28 o
  -1  -6   2        531.64        377.63        17.22 o
  -6  -5   2        128.33         98.98         9.75 o
  -5  -5   2      13776.48      14348.35       112.04 o
  -4  -5   2       3934.20       4122.90        52.59 o
  -3  -5   2       6792.82       5894.48        66.39 o
  -2  -5   2       2886.12       2410.57        28.64 o
  -1  -5   2      21716.57      21334.52       196.26 o
  -5  -4   2         42.59        110.67         9.60 o
  -4  -4   2        498.65        447.70        15.17 o
  -3  -4   2       1405.75       1183.50        25.94 o
  -2  -4   2       1185.94       1217.98        22.19 o
  -1  -4   2       1234.47       1138.34        41.90 o
   3  -4   2         36.23         13.94         6.66 o
   4  -4   2       7729.70       8909.38       115.77 o
 -16  -3   2        959.84       1215.96        80.12 o
 -15  -3   2       1630.17       1639.52        90.88 o
 -13  -3   2       1979.42       1808.80        85.27 o
  -4  -3   2       2030.79       1504.22        52.18 o
  -3  -3   2        131.76        103.32        14.78 o
  -2  -3   2      11375.75      12314.85        93.73 o
  -1  -3   2      12838.49       9132.80       104.88 o
   4  -3   2        165.63         62.70        10.43 o
 -22  -2   2         24.33         -6.50        25.10 o
 -21  -2   2         64.09         89.12        24.79 o
 -20  -2   2         47.43         -5.78        22.75 o
 -19  -2   2          2.75        -20.76        24.64 o
 -18  -2   2        339.97        308.61        43.66 o
 -17  -2   2        209.55        239.09        37.69 o
 -16  -2   2        331.25        443.57        48.13 o
 -15  -2   2       3914.30       4057.30       139.22 o
 -14  -2   2       2254.74       2761.17       111.03 o
 -12  -2   2       1409.36       1429.39        69.17 o
 -11  -2   2        241.58        177.78        29.89 o
 -10  -2   2       4311.60       5178.66        81.11 o
  -9  -2   2       1871.04       1930.87        89.12 o
  -8  -2   2       1106.97       1261.80        44.00 o
  -7  -2   2        728.65        622.50        35.04 o
  -6  -2   2       4900.95       5923.37        97.60 o
  -5  -2   2       4369.97       2722.04        65.72 o
  -4  -2   2      11719.27      10525.01       126.13 o
  -3  -2   2       3137.60       2750.79        67.35 o
  -2  -2   2      16032.32      18777.31       134.58 o
   7  -2   2       4069.69       3974.42        91.48 o
   8  -2   2       5566.93       6782.85       124.98 o
   9  -2   2        389.80        513.13        36.78 o
  10  -2   2        846.84        675.21        43.78 o
  11  -2   2        713.11        826.42        52.95 o
  12  -2   2        130.45        157.03        26.12 o
  13  -2   2        289.10        295.91        35.11 o
  14  -2   2        503.27        527.35        47.75 o
  15  -2   2        450.59        426.54        46.69 o
  16  -2   2        361.66        383.84        43.89 o
  17  -2   2        292.75        336.10        42.56 o
  18  -2   2        182.71        109.44        27.24 o
  19  -2   2          2.68        -17.52        26.87 o
  20  -2   2         89.63         90.99        27.18 o
 -26  -1   2         27.32          7.21        23.26 o
 -25  -1   2         31.35        -19.89        29.27 o
 -24  -1   2         72.73        128.17        41.22 o
 -23  -1   2        154.71        233.51        46.46 o
 -22  -1   2        474.55        643.18        69.84 o
 -21  -1   2        181.47        234.19        44.60 o
 -20  -1   2        143.86        137.25        34.90 o
 -19  -1   2        173.91        255.83        42.23 o
 -18  -1   2          1.46          2.88        21.64 o
 -17  -1   2        242.41        214.06        36.83 o
 -16  -1   2         40.15         10.59        12.44 o
 -15  -1   2        120.00         99.71        24.74 o
 -14  -1   2       1046.70        975.80        36.36 o
 -13  -1   2       2529.63       2292.08        54.61 o
 -12  -1   2       1651.35       2011.67        43.45 o
 -11  -1   2        473.45        486.57        18.77 o
 -10  -1   2       1757.11       1480.77        30.03 o
  -9  -1   2       2486.61       2830.32        64.19 o
  -8  -1   2       3599.58       4709.84        48.50 o
  -7  -1   2      10760.05       7418.14        86.70 o
  -6  -1   2       5392.82       5478.43        91.97 o
  -5  -1   2       3477.54       2860.24        82.32 o
  -4  -1   2       4100.78       3428.01        61.84 o
  -3  -1   2      11831.70      11821.01        76.14 o
   4  -1   2       1243.17       2309.37        50.16 o
   5  -1   2      23615.73      25017.60       183.94 o
   6  -1   2       9704.56       9067.22       121.01 o
   8  -1   2       1010.75       1918.09        65.09 o
   9  -1   2        176.15        252.32        28.71 o
  10  -1   2       2362.68       2417.42        82.41 o
  11  -1   2        212.74        214.33        28.55 o
  12  -1   2        591.15        523.03        43.84 o
  13  -1   2        159.49        188.96        30.11 o
  14  -1   2       1189.37        928.68        63.04 o
  15  -1   2        911.49        847.97        63.75 o
  16  -1   2        114.71        106.28        27.11 o
  17  -1   2        275.09        304.09        42.47 o
  18  -1   2        135.77        214.92        39.18 o
  19  -1   2         85.98        105.15        31.61 o
  20  -1   2         54.28        -22.33        27.18 o
  21  -1   2         28.50        -13.22        27.12 o
  22  -1   2         97.83        -26.65        33.01 o
  23  -1   2          3.73        -34.21        34.21 o
  24  -1   2          2.33         -2.38        24.86 o
 -27   0   2         14.42        -22.73        22.86 o
 -26   0   2          6.94         34.45        28.46 o
 -25   0   2        224.55        271.54        53.50 o
 -24   0   2        388.12        461.71        65.87 o
 -23   0   2         11.19        -21.53        26.10 o
 -22   0   2         62.56         55.17        36.57 o
 -21   0   2        742.15        978.75        86.71 o
 -20   0   2         25.58         64.72        37.06 o
 -19   0   2          1.59          2.34        12.31 o
 -18   0   2        432.37        420.05        31.54 o
 -17   0   2        167.97        141.02        18.41 o
 -16   0   2       1603.11       1486.94        39.89 o
 -15   0   2       1110.18        940.49        40.26 o
 -14   0   2       1132.18       1605.41        39.30 o
 -13   0   2       3956.53       4114.68        71.41 o
 -12   0   2        313.43        422.06        19.70 o
 -11   0   2       3693.67       3378.40        49.74 o
 -10   0   2        785.15        887.26        24.55 o
  -9   0   2          0.13          1.19         4.16 o
  -8   0   2      23630.46      24633.63       374.09 o
  -7   0   2        401.70        381.90        18.26 o
  -6   0   2      31589.03      44008.12       211.29 o
  -5   0   2       1749.64       1318.71        86.83 o
  -4   0   2       5152.31       7925.74        80.38 o
   2   0   2       5756.15       5383.45        52.30 o
   3   0   2        165.79        407.56        29.33 o
   4   0   2      23648.25      29254.03       187.22 o
   5   0   2       1684.49       1503.23        26.42 o
   6   0   2      17700.64      18784.13       351.15 o
   7   0   2       5872.59       4092.03        65.08 o
   8   0   2        388.65        715.73        28.04 o
   9   0   2        199.46        205.43        16.92 o
  10   0   2       9279.17       9941.96       160.71 o
  11   0   2         18.56         10.01         8.77 o
  12   0   2         73.98         72.53        11.62 o
  13   0   2         17.28         50.49        37.58 o
  14   0   2       1404.07       1528.91        52.82 o
  15   0   2         25.29         19.18        18.62 o
  16   0   2         39.62         33.90        17.96 o
  17   0   2        319.27        312.69        46.28 o
  18   0   2        115.99        135.42        31.49 o
  19   0   2          1.73        -25.46        25.46 o
  20   0   2        213.69        331.54        49.91 o
  21   0   2        357.65        394.55        55.99 o
  22   0   2         55.16        -23.58        32.98 o
  23   0   2         46.13         40.31        19.28 o
  24   0   2          4.42         -0.35        26.50 o
  25   0   2          0.85         19.58        25.52 o
  26   0   2          0.66        -29.38        29.38 o
 -27   1   2          3.25         34.90        26.09 o
 -26   1   2         27.23         -3.76        28.50 o
 -25   1   2         31.29         41.94        32.38 o
 -24   1   2         72.16        112.76        34.57 o
 -23   1   2        154.71        183.88        41.59 o
 -22   1   2        475.45        591.31        70.12 o
 -21   1   2        181.87        226.45        46.32 o
 -20   1   2        144.34        119.53        19.48 o
 -19   1   2        174.05        218.21        24.54 o
 -18   1   2          1.44         -0.50        11.38 o
 -17   1   2        243.09        207.27        16.32 o
 -16   1   2         40.20         46.98         8.57 o
 -15   1   2        120.80        128.21        17.03 o
 -14   1   2       1049.84        994.31        30.74 o
 -13   1   2       2530.63       2477.28        46.81 o
 -12   1   2       1648.85       2125.70        41.99 o
 -11   1   2        469.62        460.95        15.77 o
 -10   1   2       1753.31       1483.97        28.40 o
  -9   1   2       2486.73       2725.40        45.31 o
  -8   1   2       3599.10       4750.25       116.84 o
  -7   1   2      10744.67       7350.56        77.57 o
  -6   1   2       5390.86       5406.24        85.90 o
  -4   1   2       4108.38       3432.11        60.13 o
   2   1   2        250.45        308.65        16.51 o
   3   1   2       1072.11       1514.71        58.96 o
   4   1   2       1241.02       2318.35        58.66 o
   5   1   2      23630.72      24420.27       191.33 o
   6   1   2       9705.85       9214.77       140.30 o
   7   1   2       5857.89       5627.80        70.74 o
   8   1   2       1012.26       1905.95        37.64 o
   9   1   2        176.07        248.84        17.39 o
  10   1   2       2363.95       2403.68        40.13 o
  11   1   2        212.17        186.57        12.13 o
  12   1   2        588.53        566.77        30.85 o
  13   1   2        159.60        162.83        18.71 o
  14   1   2       1189.19        928.47        42.41 o
  15   1   2        912.90        851.75        42.36 o
  16   1   2        114.53        138.94        36.98 o
  17   1   2        275.10        325.67        30.25 o
  18   1   2        135.32        192.84        37.79 o
  19   1   2         86.68        101.34        27.71 o
  20   1   2         53.95        -18.30        24.54 o
  21   1   2         28.29         13.39        20.35 o
  22   1   2         97.99         -0.26        30.56 o
  23   1   2          3.71        -28.47        31.42 o
  24   1   2          2.37        -28.31        28.31 o
  25   1   2        116.93        126.35        40.71 o
  26   1   2         95.63        143.07        42.32 o
  27   1   2         15.02         41.01        31.24 o
 -27   2   2          6.43        -17.22        29.73 o
 -26   2   2         13.96         -8.41        23.87 o
 -25   2   2         95.59         86.95        35.26 o
 -24   2   2         75.43         58.82        29.20 o
 -23   2   2         22.46        -32.23        32.23 o
 -22   2   2         24.35         -2.88        26.85 o
 -21   2   2         63.60         84.12        19.23 o
 -20   2   2         47.41         29.61        14.47 o
 -19   2   2          2.84          5.22        11.24 o
 -18   2   2        339.06        346.38        21.31 o
 -17   2   2        210.53        272.45        18.19 o
 -16   2   2        331.83        437.14        22.20 o
 -15   2   2       3909.94       3978.77       107.01 o
 -14   2   2       2259.40       2742.18        95.55 o
 -13   2   2        529.30        534.95        19.66 o
 -12   2   2       1407.58       1544.01        31.19 o
 -11   2   2        243.20        150.37        12.40 o
 -10   2   2       4319.20       5097.60       103.33 o
  -9   2   2       1870.71       1807.53        35.00 o
  -8   2   2       1105.43       1282.73        39.32 o
  -7   2   2        730.54        598.07        16.01 o
  -6   2   2       4903.34       5725.81       100.07 o
  -5   2   2       4376.42       2756.67        86.93 o
  -4   2   2      11719.79      10344.85        80.03 o
  -3   2   2       3134.68       2668.26        49.36 o
  -1   2   2        793.48       1293.49        22.87 o
   0   2   2         94.59        274.40        11.62 o
   1   2   2       3999.46       5281.14       156.00 o
   2   2   2      12669.15      12986.02        84.23 o
   3   2   2      20557.57      19387.56       507.58 o
   4   2   2        437.44        457.84        15.31 o
   5   2   2       1264.30       1585.02        30.00 o
   6   2   2       3500.29       3408.07        37.59 o
   7   2   2       4080.46       3980.72       150.24 o
   8   2   2       5562.10       6941.58       107.23 o
   9   2   2        388.80        456.95        35.69 o
  10   2   2        843.89        645.54        45.52 o
  11   2   2        709.41        637.76        48.09 o
  12   2   2        130.73        107.82        20.01 o
  13   2   2        288.78        289.12        24.02 o
  14   2   2        500.07        505.94        33.11 o
  15   2   2        449.99        439.64        31.69 o
  16   2   2        361.29        356.22        29.49 o
  17   2   2        293.16        365.08        30.83 o
  18   2   2        183.35        197.22        26.09 o
  19   2   2          2.62         -9.15        12.61 o
  20   2   2         89.81         92.50        18.14 o
  21   2   2         64.18         74.62        27.43 o
  22   2   2        223.35        202.39        26.57 o
  23   2   2         34.58         -9.88        17.88 o
  24   2   2         48.95         15.38        17.69 o
  25   2   2          3.54         12.94        28.88 o
  26   2   2         26.61          6.78        21.81 o
  27   2   2          2.29          7.34        26.22 o
 -27   3   2          1.87        -14.41        28.09 o
 -26   3   2         25.59         -3.52        28.34 o
 -25   3   2         45.53         95.55        42.13 o
 -24   3   2         28.51         61.92        30.99 o
 -23   3   2          9.19        -35.91        35.91 o
 -22   3   2         34.99          2.61        33.26 o
 -21   3   2        193.98        259.54        30.31 o
 -20   3   2         72.52         78.32        19.76 o
 -19   3   2         59.66         14.09        23.64 o
 -18   3   2        417.40        368.89        23.81 o
 -17   3   2        326.59        339.42        20.62 o
 -16   3   2        959.35       1153.87        36.18 o
 -15   3   2       1630.06       1562.65        47.10 o
 -14   3   2        166.50        138.40        13.80 o
 -13   3   2       1975.61       1804.77        49.94 o
 -12   3   2        127.84         87.53         9.44 o
 -11   3   2       1160.07       1106.32        29.44 o
 -10   3   2        962.10        910.43        23.95 o
  -9   3   2         37.08         17.61         3.77 o
  -8   3   2       1629.30       1847.30        26.64 o
  -7   3   2       1121.64       1403.53        60.13 o
  -6   3   2       2130.34       2799.52        32.95 o
  -5   3   2       4712.15       3486.86        60.55 o
  -4   3   2       2031.95       1569.88        27.83 o
  -3   3   2        124.73        114.73         8.63 o
  -1   3   2      12851.20       9588.39        97.15 o
   0   3   2      36403.02      45706.18       543.16 o
   1   3   2       2106.86       2882.30        44.02 o
   2   3   2       1539.90       1388.91        31.10 o
   3   3   2       1055.04       1200.21        30.26 o
   4   3   2        168.00         63.68         8.27 o
   5   3   2       2215.84       2091.86        43.38 o
   6   3   2       2509.98       2061.41        36.71 o
   7   3   2       9177.56       9073.07       115.90 o
   8   3   2        682.57        674.91        23.64 o
   9   3   2        218.45        220.38        14.51 o
  10   3   2        333.99        457.97        32.23 o
  11   3   2         14.66          8.20         2.52 o
  12   3   2        192.92        213.86        17.56 o
  13   3   2        580.35        566.32        32.13 o
  14   3   2       1184.23       1201.23        48.53 o
  15   3   2        468.90        282.50        27.08 o
  16   3   2        140.89         89.01        11.92 o
  17   3   2        595.60        704.53        34.25 o
  18   3   2        178.58        131.28        15.82 o
  19   3   2        149.67         79.45        14.06 o
  20   3   2        238.42        245.95        31.20 o
  21   3   2        191.42        220.66        23.88 o
  22   3   2         41.84         83.90        17.71 o
  23   3   2         26.80          1.43        13.52 o
  24   3   2         67.27         55.09        26.67 o
  25   3   2         48.95         31.48        28.35 o
  26   3   2         21.33        -10.36        25.65 o
 -27   4   2         27.64         -3.15        29.67 o
 -26   4   2         39.83         -0.76        27.91 o
 -25   4   2         41.89         46.25        29.24 o
 -24   4   2          7.01        -31.40        31.40 o
 -23   4   2         32.57          6.97        22.81 o
 -22   4   2         37.78         46.37        26.67 o
 -21   4   2        155.97        156.45        24.88 o
 -20   4   2         53.95         24.44        10.18 o
 -19   4   2        209.47        230.65        20.12 o
 -18   4   2        824.97        777.43        56.44 o
 -17   4   2        480.01        547.17        24.24 o
 -16   4   2        151.65        157.30        21.21 o
 -15   4   2       1009.88       1053.35        42.07 o
 -14   4   2       1001.75       1117.66        38.00 o
 -13   4   2         96.76        134.04         9.57 o
 -12   4   2        379.81        384.68        14.15 o
 -11   4   2        546.96        400.54        13.70 o
 -10   4   2        600.76        627.18        15.13 o
  -9   4   2          7.61         25.56         8.88 o
  -8   4   2        625.00        541.36        17.70 o
  -7   4   2       1518.16       1236.35        32.33 o
  -6   4   2       2965.59       3755.33        41.36 o
  -5   4   2         42.88         70.09         4.66 o
  -4   4   2        499.95        496.66        11.62 o
  -3   4   2       1408.66       1150.96        49.61 o
  -2   4   2       1183.29       1285.82        38.05 o
  -1   4   2       1234.86       1170.30        39.21 o
   0   4   2         83.75        100.89         6.96 o
   1   4   2       1558.65       1462.15        26.67 o
   2   4   2        332.64        163.27        12.22 o
   3   4   2         36.14          9.95         6.17 o
   4   4   2       7734.40       9103.67       110.02 o
   5   4   2       2451.82       2188.12       111.00 o
   6   4   2       1132.62        906.05        40.41 o
   7   4   2       7828.21       8573.42        87.82 o
   8   4   2       2204.79       2551.33        53.81 o
   9   4   2       1297.19       1166.63        33.40 o
  10   4   2        672.95        647.74        25.90 o
  11   4   2        425.27        390.49        21.36 o
  12   4   2        409.89        377.49        16.66 o
  13   4   2        514.25        651.53        36.03 o
  14   4   2        268.15        233.88        37.89 o
  15   4   2        161.88        135.60        18.60 o
  16   4   2        111.05        111.06        16.38 o
  17   4   2        235.81        187.65        18.65 o
  18   4   2        129.93        221.93        22.23 o
  19   4   2        392.05        372.08        27.70 o
  20   4   2        361.83        380.32        28.21 o
  21   4   2        234.89        295.18        39.12 o
  22   4   2        464.07        561.28        36.32 o
  23   4   2        140.74        153.86        27.29 o
  24   4   2         58.40         45.34        27.85 o
  25   4   2         32.32         18.12        22.86 o
  26   4   2          9.55          0.87        27.34 o
 -26   5   2          5.73         -5.48        21.31 o
 -25   5   2          2.63         36.45        34.74 o
 -24   5   2          4.55         88.50        43.49 o
 -23   5   2          2.94        -17.90        17.90 o
 -22   5   2        366.59        396.86        76.29 o
 -21   5   2        179.25        254.22        33.26 o
 -20   5   2        565.68        595.02        45.45 o
 -19   5   2        375.15        375.05        29.57 o
 -18   5   2       1497.92       1611.14        58.80 o
 -17   5   2        284.26        345.98        20.30 o
 -16   5   2        199.02        141.40        16.97 o
 -15   5   2       2002.62       1907.09        77.32 o
 -14   5   2         90.79        126.01        32.18 o
 -13   5   2       1442.79       1379.01        44.36 o
 -12   5   2        114.51        130.68         8.28 o
 -11   5   2       4627.45       4636.17       100.78 o
 -10   5   2       1376.80       1423.32        43.05 o
  -9   5   2        232.58        238.75        15.38 o
  -8   5   2       3050.29       2633.94        41.36 o
  -7   5   2       1955.40       1731.41        41.34 o
  -6   5   2        127.65         94.99         6.34 o
  -5   5   2      13774.48      14153.29       112.81 o
  -4   5   2       3934.46       4252.34       166.45 o
  -3   5   2       6809.58       6257.40        75.25 o
  -2   5   2       2884.24       2588.30        62.67 o
  -1   5   2      21721.82      21577.86       189.37 o
   0   5   2       6026.11       6840.40        66.61 o
   1   5   2       4668.07       4110.33        48.37 o
   2   5   2       7062.84       8376.04       113.25 o
   3   5   2       1093.02       1345.24        38.92 o
   4   5   2       2136.36       2162.45        49.35 o
   5   5   2       4680.55       5717.13       197.35 o
   6   5   2       4342.38       4426.98        73.14 o
   7   5   2      10861.14      11667.81       119.49 o
   8   5   2        293.41        263.33        22.63 o
   9   5   2       1926.20       1907.18        51.25 o
  10   5   2        681.62        776.35        29.66 o
  11   5   2        791.59        988.83        35.14 o
  12   5   2        172.93        179.65        16.21 o
  13   5   2        935.05        932.77        69.51 o
  14   5   2       1592.32       1592.33        62.09 o
  15   5   2        287.41        195.19        23.06 o
  16   5   2        274.95        226.68        24.06 o
  17   5   2        591.82        606.31        51.30 o
  18   5   2         22.44         16.70        12.75 o
  19   5   2        151.73        152.29        21.23 o
  20   5   2        103.03        100.23        16.24 o
  21   5   2         35.79         67.64        19.44 o
  22   5   2         31.16         44.63        31.55 o
  23   5   2         40.63         23.49        19.80 o
  24   5   2        126.37        105.31        25.25 o
  25   5   2         18.36          5.57        24.32 o
  26   5   2          9.31          1.58        21.51 o
 -26   6   2          2.79        -21.25        25.37 o
 -25   6   2         53.55         75.12        33.20 o
 -24   6   2         81.04         83.91        21.38 o
 -23   6   2         64.02         78.30        31.13 o
 -22   6   2         91.09         39.11        54.28 o
 -21   6   2         43.23         51.89        95.12 o
 -20   6   2        251.38        199.58        39.73 o
 -19   6   2        471.25        476.09        56.70 o
 -18   6   2         88.26        194.22        43.86 o
 -17   6   2        359.89        441.93        78.81 o
 -16   6   2        196.98        143.12        28.15 o
 -15   6   2       1176.61       1088.17        44.37 o
 -14   6   2       1894.51       2377.87        62.17 o
 -13   6   2        664.07        727.66        89.96 o
 -12   6   2        466.46        465.41        20.30 o
 -11   6   2        424.65        290.33        32.45 o
 -10   6   2       1457.20       1265.28        21.84 o
  -9   6   2         17.90          8.34         3.85 o
  -8   6   2       3860.29       4500.30        63.57 o
  -7   6   2        536.24        525.66        15.50 o
  -6   6   2       1189.12       1353.35        40.29 o
  -5   6   2        595.57        571.14        24.49 o
  -4   6   2        426.98        449.37        22.10 o
  -3   6   2         70.28         67.48        10.13 o
  -2   6   2        617.37        854.20        31.23 o
  -1   6   2        530.15        366.10        28.28 o
   0   6   2      14459.04      16320.71       112.76 o
   1   6   2        464.27        367.28        16.35 o
   2   6   2       9418.57      11435.86       117.78 o
   3   6   2       5534.75       6158.80       162.53 o
   4   6   2       6930.53       8683.41       106.29 o
   5   6   2       3181.11       3247.71        65.97 o
   6   6   2         15.76         14.11         7.87 o
   7   6   2       1096.14        884.41        29.70 o
   8   6   2       1040.09       1096.52        34.67 o
   9   6   2        257.57        267.94        18.24 o
  10   6   2       2240.63       2577.72        54.90 o
  11   6   2       1994.96       2166.98        75.83 o
  12   6   2        312.52        304.00        21.02 o
  13   6   2        188.00        221.42        42.12 o
  14   6   2        198.54        246.83        33.22 o
  15   6   2        378.05        412.64        32.01 o
  16   6   2         70.94         30.44        11.07 o
  17   6   2        297.29        351.07        47.03 o
  18   6   2         66.53         51.14        16.04 o
  19   6   2         67.36         46.88        13.02 o
  20   6   2        189.98        185.43        20.11 o
  21   6   2        325.05        313.80        37.93 o
  22   6   2        345.24        379.08        41.03 o
  23   6   2        164.27        201.18        31.94 o
  24   6   2          0.83        -18.53        18.53 o
  25   6   2         65.80         66.18        29.87 o
 -25   7   2          8.67         77.38        40.42 o
 -24   7   2         51.36         73.25        25.23 o
 -23   7   2         40.93          7.70        19.85 o
 -22   7   2        162.64        222.32        80.05 o
 -21   7   2        235.94        162.68        35.64 o
 -20   7   2         22.95         15.33        20.59 o
 -19   7   2         83.29        101.86        34.16 o
 -18   7   2         13.93         31.19        22.63 o
 -17   7   2         12.25         12.59        20.25 o
 -16   7   2         89.31         75.67        12.66 o
 -15   7   2        288.82        224.87        21.14 o
 -14   7   2         42.25         39.30        13.67 o
 -13   7   2        353.05        311.50        27.38 o
 -12   7   2        190.54        170.40        12.52 o
 -11   7   2       2661.56       2654.78        81.02 o
 -10   7   2        575.31        447.09        15.18 o
  -9   7   2       1115.98        951.96        22.43 o
  -8   7   2          5.65         14.01         4.90 o
  -7   7   2        514.20        455.91        15.99 o
  -6   7   2        263.84        282.19        25.50 o
  -5   7   2       2340.23       2242.40        95.85 o
  -4   7   2       1522.16       1630.07        66.12 o
  -3   7   2      10298.25      10184.33       116.84 o
  -2   7   2        114.47        148.54        15.69 o
  -1   7   2        388.83        286.43        26.53 o
   0   7   2        201.12        236.55        26.98 o
   1   7   2       1176.47       1038.71        55.56 o
   2   7   2        218.72        340.29        23.03 o
   3   7   2       5541.14       6257.00       145.14 o
   4   7   2         79.84         64.94        11.73 o
   5   7   2         94.35         75.78        12.85 o
   6   7   2        445.20        653.34        38.39 o
   7   7   2       1186.01       1184.37        44.56 o
   8   7   2        550.08        673.76        28.37 o
   9   7   2        715.99        725.39        30.31 o
  10   7   2        263.95        264.96        19.23 o
  11   7   2         49.50         68.41        18.41 o
  12   7   2        200.72        209.75        18.10 o
  13   7   2        765.68        944.98        38.76 o
  14   7   2       1142.80       1051.99        41.16 o
  15   7   2        903.44        824.84        40.91 o
  16   7   2        201.47        169.42        21.57 o
  17   7   2         95.33         85.43        17.17 o
  18   7   2        158.83        149.22        22.01 o
  19   7   2         93.62         77.97        17.25 o
  20   7   2         41.66         16.34        22.50 o
  21   7   2        151.85        249.42        42.69 o
  22   7   2         31.82         87.27        24.90 o
  23   7   2         71.26         42.74        19.43 o
  24   7   2         16.34          2.40        28.15 o
  25   7   2         67.08         88.76        41.08 o
 -25   8   2        128.27        180.28        33.37 o
 -24   8   2         57.00        100.02        25.75 o
 -23   8   2          5.19        -10.57        19.57 o
 -22   8   2          8.54        -35.68        35.68 o
 -21   8   2         30.01        -15.37        30.87 o
 -20   8   2         13.64         44.35        29.48 o
 -19   8   2         79.38        104.33        32.92 o
 -18   8   2         45.84         72.09        31.23 o
 -17   8   2        195.92        168.93        40.01 o
 -16   8   2        266.49        205.87        41.50 o
 -15   8   2       1190.24       1176.86        46.35 o
 -14   8   2        125.54        138.82        15.04 o
 -13   8   2        403.85        370.79        27.12 o
 -12   8   2        211.68        290.27        12.54 o
 -11   8   2        886.34        856.58        28.82 o
 -10   8   2       5999.05       5536.97        57.31 o
  -9   8   2       1069.63       1207.16        27.58 o
  -8   8   2        147.25        167.28        13.20 o
  -7   8   2        185.98        114.54        14.27 o
  -6   8   2        606.28        475.48        25.91 o
  -5   8   2        398.86        519.27        28.18 o
  -4   8   2       1356.72       1636.71        50.04 o
  -3   8   2        350.96        229.33        19.69 o
  -2   8   2        450.54        457.43        27.04 o
  -1   8   2       1268.67       1270.68        47.06 o
   0   8   2      20824.21      24881.69       273.67 o
   1   8   2        807.16        746.91        55.57 o
   2   8   2        113.11        106.71        21.93 o
   3   8   2       5154.66       5726.41        97.13 o
   4   8   2       2534.20       2643.10        66.80 o
   5   8   2        546.39        574.85        32.96 o
   6   8   2        221.22        312.69        31.06 o
   7   8   2       1331.44       1278.90        49.45 o
   8   8   2        228.94        292.34        25.16 o
   9   8   2        597.07        450.83        25.65 o
  10   8   2       1580.83       1550.28        46.69 o
  11   8   2        689.65        814.19        35.40 o
  12   8   2        154.36        145.91        16.25 o
  13   8   2         37.22         61.13        12.14 o
  14   8   2         71.44        124.48        25.69 o
  15   8   2        207.54        113.04        16.47 o
  16   8   2          7.14        -15.62        20.44 o
  17   8   2        158.03        122.80        29.71 o
  18   8   2         40.27         25.94        24.56 o
  19   8   2         61.10         30.97        21.11 o
  20   8   2         42.30         53.77        27.35 o
  21   8   2        130.68         59.60        31.45 o
  22   8   2         91.87         93.09        33.54 o
  23   8   2          5.36        -11.31        44.25 o
  24   8   2        120.39        129.06        29.51 o
  25   8   2         33.56         29.11        26.26 o
 -25   9   2         43.73         35.57        30.09 o
 -24   9   2          9.73         16.25        49.88 o
 -23   9   2         81.56         77.79        32.51 o
 -22   9   2        114.81        159.47        41.26 o
 -21   9   2        196.03        263.63        52.48 o
 -20   9   2         14.64          3.34        22.39 o
 -19   9   2          7.08        -12.19        24.31 o
 -18   9   2         30.84         -3.51        24.21 o
 -17   9   2        179.79        224.15        47.14 o
 -16   9   2        114.78        110.48        36.57 o
 -15   9   2        134.83         80.92        32.54 o
 -14   9   2        256.86        193.75        24.25 o
 -13   9   2         62.19         23.27         8.96 o
 -12   9   2         77.18         40.44        18.73 o
 -11   9   2        424.85        499.61        18.68 o
 -10   9   2        593.63        629.30        21.00 o
  -9   9   2         55.11         15.56         9.68 o
  -8   9   2         72.10         97.97        18.23 o
  -7   9   2         25.90         16.75         8.45 o
  -6   9   2        148.83        152.31        17.97 o
  -5   9   2         93.12        104.17        19.14 o
  -4   9   2          7.71         10.91         9.35 o
  -3   9   2         27.82         26.94        10.58 o
  -2   9   2         50.03         28.07         9.60 o
  -1   9   2         89.71        109.99        17.15 o
   0   9   2       3583.83       4300.78        88.67 o
   1   9   2        457.04        386.97        39.41 o
   2   9   2         80.51         93.03        19.07 o
   3   9   2        677.87        707.48        53.65 o
   4   9   2        518.50        512.73        47.28 o
   5   9   2        253.44        213.56        21.79 o
   6   9   2        266.38        258.47        22.87 o
   7   9   2        599.31        659.26        37.20 o
   8   9   2        231.68        226.84        22.79 o
   9   9   2        703.02        687.84        32.46 o
  10   9   2        768.17        705.72        32.91 o
  11   9   2        259.56        276.58        22.13 o
  12   9   2         92.08        118.09        16.30 o
  13   9   2        188.56        153.05        18.61 o
  14   9   2        437.06        393.82        28.17 o
  15   9   2       1273.88       1403.41        57.84 o
  16   9   2         25.52         21.66         9.78 o
  17   9   2        244.36        300.00        44.82 o
  18   9   2        206.26        190.93        41.89 o
  19   9   2         93.28         82.60        31.98 o
  20   9   2         78.71        163.14        41.13 o
  21   9   2        123.44         97.08        36.96 o
  22   9   2         32.30          0.78        24.30 o
  23   9   2         49.87        104.91        28.79 o
  24   9   2         14.34         28.22        25.48 o
  25   9   2        103.58         97.95        37.50 o
 -25  10   2         98.90        129.78        43.93 o
 -24  10   2        113.77        129.82        43.51 o
 -23  10   2         11.71         -6.40        29.20 o
 -22  10   2         42.29         76.39        39.02 o
 -21  10   2        175.45        245.72        54.81 o
 -20  10   2         28.41         56.73        37.59 o
 -19  10   2         18.22         -1.61        29.18 o
 -18  10   2        161.98        128.04        38.90 o
 -17  10   2        213.80        221.68        48.51 o
 -16  10   2          2.58        -19.92        41.06 o
 -15  10   2        198.72        159.32        24.63 o
 -14  10   2        234.73        237.98        30.49 o
 -13  10   2        400.93        302.33        32.48 o
 -12  10   2        256.72        224.13        26.08 o
 -11  10   2        440.17        432.97        22.99 o
 -10  10   2       2448.69       2400.21        62.57 o
  -9  10   2        360.57        333.49        21.08 o
  -8  10   2       1046.26       1248.70        67.86 o
  -7  10   2        241.67        187.85        20.52 o
  -6  10   2        164.39        130.33        18.69 o
  -5  10   2        107.94        124.31        26.46 o
  -4  10   2        892.81        932.61        74.69 o
  -3  10   2        357.56        325.66        26.75 o
  -2  10   2        304.85        307.76        32.55 o
  -1  10   2        415.19        541.52        72.33 o
   0  10   2      16520.59      17565.14       187.19 o
   1  10   2        807.69        742.99        40.86 o
   2  10   2         58.52         57.73        23.69 o
   3  10   2         22.14          7.12        18.03 o
   4  10   2       6038.42       6035.81       170.35 o
   5  10   2        371.16        534.48        54.55 o
   6  10   2        118.74        110.80        18.93 o
   7  10   2       1050.10        885.13        83.62 o
   8  10   2        274.25        351.05        29.55 o
   9  10   2         75.71         77.17        13.95 o
  10  10   2       1551.03       1280.40        45.81 o
  11  10   2         11.66         25.27        11.54 o
  12  10   2        282.81        288.98        23.53 o
  13  10   2         37.92         84.00        16.22 o
  14  10   2        268.54        293.11        27.02 o
  15  10   2        134.55        133.58        25.62 o
  16  10   2         97.24         89.94        23.21 o
  17  10   2        199.81        211.66        33.99 o
  18  10   2         14.06         40.12        29.60 o
  19  10   2         15.45        -14.42        29.37 o
  20  10   2        115.84         92.75        35.61 o
  21  10   2         20.84         12.72        24.74 o
  22  10   2        130.09        138.42        44.76 o
  23  10   2         38.63         49.94        30.43 o
  24  10   2          6.49         28.98        30.54 o
 -24  11   2          8.75         17.32        26.07 o
 -23  11   2         14.89         -0.22        28.61 o
 -22  11   2         95.03        106.41        40.95 o
 -21  11   2         95.85        213.77        53.47 o
 -20  11   2         94.76        158.43        43.99 o
 -19  11   2          5.30        -12.56        29.39 o
 -18  11   2        342.14        450.81        64.98 o
 -17  11   2          9.59         34.22        30.49 o
 -16  11   2         81.21         16.14        23.21 o
 -15  11   2        296.14        213.58        29.01 o
 -14  11   2        305.34        243.66        29.50 o
 -13  11   2        526.20        442.10        37.47 o
 -12  11   2        407.75        435.60        37.94 o
 -11  11   2        765.70        706.07        47.27 o
 -10  11   2       1184.58       1246.34        41.07 o
  -9  11   2        140.17        132.38        14.96 o
  -8  11   2         28.28          2.81         9.56 o
  -7  11   2        185.79        151.55        22.53 o
  -6  11   2        401.80        431.24        30.64 o
  -5  11   2       1016.75       1167.39        51.21 o
  -4  11   2       2183.45       2465.37        73.06 o
  -3  11   2      11488.12      10962.03       181.67 o
  -2  11   2        185.25        201.86        21.96 o
  -1  11   2       3764.82       3694.25        91.08 o
   0  11   2          8.47        -16.73        16.73 o
   1  11   2        532.54        676.50        41.47 o
   2  11   2       1766.17       1969.10        67.48 o
   3  11   2        322.49        308.99        29.55 o
   4  11   2       2416.42       2574.62        77.07 o
   5  11   2         29.62          7.88        23.49 o
   6  11   2         17.04        -24.85        29.81 o
   7  11   2       1306.13       1283.16        89.36 o
   8  11   2        564.38        585.85        39.32 o
   9  11   2         68.27         66.11        13.30 o
  10  11   2         19.99         12.75        10.10 o
  11  11   2        401.96        360.55        27.10 o
  12  11   2        721.60        635.43        35.13 o
  13  11   2        661.72        683.51        37.74 o
  14  11   2       1136.24       1261.77        68.78 o
  15  11   2        502.82        514.24        47.93 o
  16  11   2         15.31         58.99        24.72 o
  17  11   2        287.09        338.07        43.60 o
  18  11   2        165.26        188.13        32.56 o
  19  11   2         49.36          2.32        31.15 o
  20  11   2         24.84         21.06        30.34 o
  21  11   2         12.32        -38.71        38.71 o
  22  11   2          4.64        -31.58        31.58 o
  23  11   2          3.77        -23.64        23.64 o
 -23  12   2          5.11        -38.34        38.34 o
 -22  12   2         13.13          9.74        30.94 o
 -21  12   2          4.52          4.09        27.66 o
 -20  12   2         19.91         80.11        40.76 o
 -19  12   2         64.79         88.96        35.77 o
 -18  12   2        305.47        398.81        64.12 o
 -17  12   2        209.39        186.62        31.07 o
 -16  12   2        100.71        111.60        23.43 o
 -15  12   2        305.19        253.71        62.10 o
 -14  12   2        139.47        111.85        28.16 o
 -13  12   2         14.85        -23.61        23.61 o
 -12  12   2         50.30        -12.94        19.23 o
 -11  12   2          2.47         -3.48        15.95 o
 -10  12   2        145.05        164.06        24.10 o
  -9  12   2         36.97          5.22        14.62 o
  -8  12   2        412.56        465.82        31.09 o
  -7  12   2         81.61         88.36        16.82 o
  -6  12   2        204.04        228.92        24.39 o
  -5  12   2        145.70        140.54        22.58 o
  -4  12   2         11.83         -3.49        16.04 o
  -3  12   2         79.78         69.89        16.21 o
  -2  12   2        154.03        191.98        22.20 o
  -1  12   2        399.07        252.07        25.87 o
   0  12   2        183.11         79.25        26.72 o
   1  12   2        363.82        253.21        37.32 o
   2  12   2        153.75        169.45        32.87 o
   3  12   2        977.56       1013.43        51.79 o
   4  12   2        560.20        719.82        44.02 o
   5  12   2        271.75        251.60        44.43 o
   6  12   2         47.64         41.13        52.96 o
   7  12   2        661.51        505.66        37.49 o
   8  12   2        702.06        651.73        44.46 o
   9  12   2        215.26        176.82        30.24 o
  10  12   2         66.86         60.86        13.07 o
  11  12   2        787.81        753.15        38.73 o
  12  12   2        178.12        148.85        16.79 o
  13  12   2        225.09        191.25        36.01 o
  14  12   2        375.48        507.65        47.49 o
  15  12   2        242.56        188.84        34.41 o
  16  12   2        192.81        223.84        34.52 o
  17  12   2         77.96         99.42        25.57 o
  18  12   2        135.23        168.23        49.04 o
  19  12   2         97.95         43.92        28.22 o
  20  12   2          2.33        -37.12        37.12 o
  21  12   2         65.69         98.83        42.31 o
  22  12   2        162.15        184.06        51.85 o
 -22  13   2          4.81         16.66        29.30 o
 -21  13   2         18.08          1.04        28.63 o
 -20  13   2         41.27         58.27        39.83 o
 -19  13   2         95.54        129.14        43.12 o
 -18  13   2        345.61        576.40        77.93 o
 -17  13   2         99.91        156.11        32.04 o
 -16  13   2         49.05         67.51        22.61 o
 -15  13   2        738.18        794.80       135.58 o
 -14  13   2         33.00         51.49        78.21 o
 -13  13   2        196.53        163.94        44.79 o
 -12  13   2         68.42        121.28        28.46 o
 -11  13   2       1697.31       1999.80        84.04 o
 -10  13   2        884.10       1064.81        60.66 o
  -9  13   2         17.28         31.83        15.43 o
  -8  13   2        235.31        188.91        24.21 o
  -7  13   2        306.16        328.12        30.01 o
  -6  13   2        468.70        462.94        35.69 o
  -5  13   2        535.75        542.33        39.41 o
  -4  13   2         10.99         29.59        12.79 o
  -3  13   2       1347.91       1328.60        59.72 o
  -2  13   2        203.54        193.84        23.17 o
  -1  13   2        747.05        695.10        62.44 o
   0  13   2         24.29         21.65        15.12 o
   1  13   2        153.45        104.31        18.57 o
   2  13   2         50.50         34.51        14.94 o
   3  13   2         17.49          0.65        12.50 o
   4  13   2        576.88        454.30        35.92 o
   5  13   2        243.91        225.17        26.70 o
   6  13   2         65.26         29.79        14.94 o
   7  13   2       2448.07       2366.79        82.65 o
   8  13   2        309.01        351.25        34.14 o
   9  13   2        196.28        149.89        23.02 o
  10  13   2        104.04         74.38        22.30 o
  11  13   2        154.53        141.94        25.95 o
  12  13   2         16.11        -11.76        18.95 o
  13  13   2        261.43        214.05        32.81 o
  14  13   2        848.29        922.59        63.68 o
  15  13   2        437.77        416.64        44.40 o
  16  13   2         11.27        -21.53        21.53 o
  17  13   2         97.05         68.27        21.03 o
  18  13   2          6.78        -23.32        23.32 o
  19  13   2        129.52        101.01        38.54 o
  20  13   2         94.64         59.28        33.88 o
 -20  14   2         14.11          0.25        34.12 o
 -19  14   2         91.93         50.54        34.83 o
 -18  14   2         29.49         28.40        19.49 o
 -17  14   2         18.73         43.93        30.07 o
 -16  14   2         16.67         18.70        29.60 o
 -15  14   2        279.57        256.47        34.85 o
 -14  14   2        107.00        109.91        22.06 o
 -13  14   2          3.64        -23.63        23.63 o
 -12  14   2        126.59         81.61        21.39 o
 -11  14   2        226.53        237.98        32.72 o
 -10  14   2        350.06        325.40        34.80 o
  -9  14   2        108.79         56.13        20.13 o
  -8  14   2         19.06         -3.13        13.59 o
  -7  14   2         61.40         19.30        19.57 o
  -6  14   2         37.52         -0.81        15.19 o
  -5  14   2        201.43        167.04        25.51 o
  -4  14   2        132.99        152.02        25.69 o
  -3  14   2        168.80        136.40        20.62 o
  -2  14   2          7.72        -20.02        21.48 o
  -1  14   2        205.61        140.92        20.09 o
   0  14   2          5.07        -14.04        17.54 o
   1  14   2        208.67        167.43        23.48 o
   2  14   2        162.52        213.83        26.99 o
   3  14   2        148.40        125.75        22.78 o
   4  14   2        227.23        210.91        35.28 o
   5  14   2        443.17        425.39        37.29 o
   6  14   2         10.39         -0.96        14.13 o
   7  14   2        169.60        200.57        45.81 o
   8  14   2        125.54        143.23        24.25 o
   9  14   2         46.66         54.79        17.61 o
  10  14   2        290.76        396.94        48.43 o
  11  14   2        398.23        393.20        46.09 o
  12  14   2         95.07         57.75        32.18 o
  13  14   2        102.85         80.36        36.34 o
  14  14   2          8.91         21.46        21.83 o
  15  14   2        117.21         80.81        27.05 o
  16  14   2        167.74        158.63        29.46 o
  17  14   2         97.09        151.59        30.78 o
  18  14   2         70.10        137.95        31.90 o
  19  14   2        206.24        247.29        39.23 o
 -19  15   2         13.69         14.28        31.61 o
 -18  15   2        103.26         94.37        46.87 o
 -17  15   2          3.42          2.66        21.09 o
 -16  15   2         10.42          8.93        18.11 o
 -15  15   2        165.85        231.42        78.28 o
 -14  15   2         38.03         38.03        37.67 o
 -13  15   2         95.41         47.24        21.51 o
 -12  15   2         40.50         11.35        16.87 o
 -11  15   2        503.35        575.03        49.22 o
 -10  15   2         56.98        -13.27        19.03 o
  -9  15   2         12.55        -22.64        22.64 o
  -8  15   2        206.16        193.07        27.39 o
  -7  15   2        167.38        171.56        25.71 o
  -6  15   2         57.78         45.12        15.97 o
  -5  15   2        274.05        258.24        29.73 o
  -4  15   2        295.52        280.62        30.97 o
  -3  15   2       1742.67       1702.03        75.65 o
  -2  15   2         41.79         82.31        18.95 o
  -1  15   2       1207.41       1207.77        63.44 o
   0  15   2        421.55        328.49        34.16 o
   1  15   2        277.95        230.25        30.03 o
   2  15   2         13.91          4.53        15.44 o
   3  15   2        525.46        473.49        41.04 o
   4  15   2         80.77         60.52        17.34 o
   5  15   2        240.06        210.93        32.32 o
   6  15   2        125.32        153.72        24.85 o
   7  15   2       1190.56       1160.41        63.36 o
   8  15   2         84.76         85.73        19.53 o
   9  15   2         68.84         21.49        25.19 o
  10  15   2        180.72        132.85        24.04 o
  11  15   2         20.39          8.31        20.07 o
  12  15   2         33.59         28.23        16.90 o
  13  15   2         94.64         91.25        26.52 o
  14  15   2        432.65        517.29        51.32 o
  15  15   2        406.11        446.58        48.28 o
  16  15   2         10.04         -5.54        20.34 o
  17  15   2        160.64        202.46        36.63 o
  18  15   2         28.61         83.95        39.30 o
 -18  16   2         42.68         88.10        37.15 o
 -17  16   2        181.36        214.69        36.29 o
 -16  16   2         40.02         95.01        55.24 o
 -15  16   2        261.69        276.44        56.32 o
 -14  16   2         73.10        179.62        38.41 o
 -13  16   2        242.43        293.28        38.41 o
 -12  16   2         10.32         25.54        29.15 o
 -11  16   2        493.36        497.14        48.42 o
 -10  16   2        657.61        696.83        53.91 o
  -9  16   2        181.89        141.16        26.99 o
  -8  16   2        747.46        778.72        53.89 o
  -7  16   2        100.83         45.80        27.26 o
  -6  16   2        111.81        118.34        21.17 o
  -5  16   2        111.96        118.82        26.81 o
  -4  16   2        200.04        312.96        37.63 o
  -3  16   2         75.96         97.61        24.63 o
  -2  16   2          5.96          1.49        21.33 o
  -1  16   2        378.49        430.40        41.77 o
   0  16   2       1370.14       1321.04        70.34 o
   1  16   2        456.41        564.04        47.90 o
   2  16   2         28.76         24.99        16.95 o
   3  16   2         36.61         77.40        23.12 o
   4  16   2       1509.32       1672.55        78.41 o
   5  16   2         28.05         16.93        14.96 o
   6  16   2         47.82         46.52        15.24 o
   7  16   2        169.24        172.44        26.98 o
   8  16   2         20.88          0.87        26.25 o
   9  16   2         38.07        -22.58        26.21 o
  10  16   2        485.26        508.13        48.24 o
  11  16   2         94.57        102.72        43.25 o
  12  16   2         10.02         14.29        27.74 o
  13  16   2         46.37         98.31        31.58 o
  14  16   2         83.07        111.53        29.93 o
  15  16   2        183.86        179.92        35.33 o
  16  16   2         12.93         17.24        25.85 o
 -17  17   2         45.27         98.60        37.96 o
 -16  17   2         22.19         42.28        29.97 o
 -15  17   2          0.85         14.54        23.46 o
 -14  17   2         79.15         64.84        23.00 o
 -13  17   2         53.66         33.03        17.90 o
 -12  17   2          1.47        -23.48        23.48 o
 -11  17   2         44.16         23.72        18.15 o
 -10  17   2         85.36         31.87        17.61 o
  -9  17   2          8.37        -28.80        28.80 o
  -8  17   2          4.38        -50.58        50.58 o
  -7  17   2         85.13         36.67        30.70 o
  -6  17   2         28.53        -35.97        35.97 o
  -5  17   2         22.01        -11.51        16.37 o
  -4  17   2          5.27        -18.07        18.07 o
  -3  17   2          9.12        -14.58        16.82 o
  -2  17   2          4.74        -21.28        21.28 o
  -1  17   2         38.58         16.92        21.35 o
   0  17   2          6.02        -20.81        20.81 o
   1  17   2         54.39         61.41        16.71 o
   2  17   2        191.60        191.62        28.74 o
   3  17   2         56.09         28.21        17.88 o
   4  17   2        434.03        443.88        42.81 o
   5  17   2         21.89         11.40        14.46 o
   6  17   2          5.13         -0.10        24.99 o
   7  17   2          6.37         -3.28        25.42 o
   8  17   2         29.35         -1.92        28.78 o
   9  17   2         28.38         49.93        66.79 o
  10  17   2        224.43        261.89        37.18 o
  11  17   2          6.37         24.51        21.06 o
  12  17   2         42.27         18.48        19.47 o
  13  17   2         24.06          5.59        23.47 o
  14  17   2        178.88        137.54        39.43 o
  15  17   2         53.49         67.26        36.35 o
 -15  18   2         93.65        119.78        40.88 o
 -14  18   2         64.31        120.60        38.90 o
 -13  18   2         40.14         81.15        33.40 o
 -12  18   2         59.29         54.10        39.80 o
 -11  18   2        118.19         79.32        24.35 o
 -10  18   2        337.16        320.73        40.10 o
  -9  18   2         83.63         17.65        17.94 o
  -8  18   2        192.31        127.72        34.68 o
  -7  18   2         34.88         -1.63        30.23 o
  -6  18   2        370.73        253.36        53.59 o
  -5  18   2         13.47         16.53        25.21 o
  -4  18   2         58.71         48.10        27.83 o
  -3  18   2         69.45         75.23        21.57 o
  -2  18   2        123.18         90.27        31.10 o
  -1  18   2         50.00         43.68        20.76 o
   0  18   2       1958.85       2188.98        95.21 o
   1  18   2         28.25         62.98        23.30 o
   2  18   2         10.89         -3.40        17.74 o
   3  18   2         89.93         91.14        23.47 o
   4  18   2        118.83        172.43        30.16 o
   5  18   2          9.73        -10.09        29.69 o
   6  18   2         86.14        100.31        38.00 o
   7  18   2         24.56        -11.32        29.21 o
   8  18   2         58.08        -30.46        39.56 o
   9  18   2         67.97         32.12        66.19 o
  10  18   2        433.58        438.83        47.82 o
  11  18   2         80.96         72.98        30.99 o
  12  18   2         29.98         54.68        23.28 o
  13  18   2         24.33         -8.91        25.68 o
 -13  19   2         21.14         16.70        25.28 o
 -12  19   2        112.01        111.09        35.56 o
 -11  19   2         13.34         22.02        19.60 o
 -10  19   2        105.15        112.17        27.21 o
  -9  19   2         11.80        -21.22        33.13 o
  -8  19   2          0.52        -18.45        18.45 o
  -7  19   2         29.68          8.73        21.02 o
  -6  19   2         27.98        -15.17        31.50 o
  -5  19   2          6.06        -15.89        35.60 o
  -4  19   2        237.79        240.63        52.52 o
  -3  19   2        228.47        183.62        44.93 o
  -2  19   2         14.54          4.64        15.83 o
  -1  19   2        329.58        283.35        42.04 o
   0  19   2         17.24          0.63        16.36 o
   1  19   2        125.63        128.20        29.27 o
   2  19   2          0.65        -18.63        18.63 o
   3  19   2         48.29         49.71        22.53 o
   4  19   2        334.39        348.00        60.71 o
   5  19   2          2.77        -35.12        35.12 o
   6  19   2         18.12         30.08        23.89 o
   7  19   2         76.57         56.14        33.45 o
   8  19   2        105.36        169.88        50.28 o
   9  19   2         53.15         75.48        26.55 o
  10  19   2         80.76         78.15        35.93 o
  11  19   2         44.01         10.83        21.17 o
 -11  20   2         23.32          1.65        21.83 o
 -10  20   2         53.20         37.36        27.32 o
  -9  20   2         14.76        -31.87        31.87 o
  -8  20   2        144.86        126.77        37.76 o
  -7  20   2         12.22        -19.15        19.15 o
  -6  20   2          1.33        -32.79        34.83 o
  -5  20   2         11.30        -12.76        33.48 o
  -4  20   2         48.64         29.80        35.43 o
  -3  20   2         39.87         -0.08        27.10 o
  -2  20   2          2.03        -32.13        32.13 o
  -1  20   2          4.80         10.73        18.91 o
   0  20   2        138.25        126.08        31.26 o
   1  20   2         51.54        -10.34        22.27 o
   2  20   2          8.54          4.98        22.89 o
   3  20   2          7.13        -27.69        27.87 o
   4  20   2         89.75         97.91        38.12 o
   5  20   2         11.45          9.12        24.37 o
   6  20   2         32.43         14.32        27.39 o
   8  20   2         19.25         -2.12        23.08 o
  -3  21   2        522.13        544.85        81.06 o
  -2  21   2         33.93         33.67        34.55 o
  -1  21   2        485.77        392.08        66.95 o
   0  21   2        118.55         86.03        33.70 o
   1  21   2         70.88         64.78        34.80 o
   2  21   2         44.03         60.54        32.91 o
   3  21   2         49.42         22.70        29.49 o
  -2 -15   3         65.75         50.60        18.86 o
  -1 -15   3        128.61        165.60        32.03 o
   0 -15   3        394.31        393.32        45.63 o
   1 -15   3       1235.33       1353.47        81.29 o
   2 -15   3         70.53         88.02        24.76 o
  -3 -14   3        230.90        150.73        30.00 o
  -2 -14   3        138.08        132.73        26.32 o
  -1 -14   3         26.36         37.15        16.47 o
   0 -14   3         30.38         29.08        17.02 o
   1 -14   3        368.91        254.47        34.52 o
   2 -14   3       1035.32       1175.08        71.21 o
   3 -14   3        708.58        789.97        61.06 o
   4 -14   3        403.33        403.00        41.48 o
   5 -14   3        366.19        352.37        39.73 o
   6 -14   3         60.59         45.12        15.42 o
  -3 -13   3        196.40        155.22        29.60 o
  -2 -13   3         38.09         30.11        16.71 o
  -1 -13   3        270.99        202.79        32.74 o
   0 -13   3       1854.32       2048.15        92.60 o
   1 -13   3       2520.53       2245.32        98.54 o
   2 -13   3        404.10        505.96        46.56 o
   3 -13   3        116.80         93.50        20.67 o
   4 -13   3        124.39        133.16        23.92 o
   5 -13   3        179.13        191.06        30.16 o
   6 -13   3       1373.61       1386.16        73.14 o
  -4 -12   3        285.24        284.17        34.28 o
  -3 -12   3        257.87        256.40        35.54 o
  -2 -12   3        174.58        152.94        27.99 o
  -1 -12   3        432.92        364.39        37.16 o
   0 -12   3         92.72         41.03        14.68 o
   1 -12   3        158.62        156.76        26.33 o
   2 -12   3        194.74        275.80        32.89 o
   3 -12   3       1850.49       1815.33        82.31 o
   4 -12   3       1529.11       2018.71        85.25 o
  -7 -11   3       1269.09       1084.92        35.21 o
  -6 -11   3         27.53         17.16         5.28 o
  -5 -11   3        808.90        690.21        55.22 o
  -4 -11   3         87.63         21.45        22.32 o
  -3 -11   3        396.04        336.33        38.18 o
  -2 -11   3       2078.78       2377.43        96.31 o
  -1 -11   3       1377.12       1218.85        70.17 o
   0 -11   3        238.20        237.01        28.47 o
   1 -11   3       5998.94       6046.26       145.06 o
   2 -11   3       1185.51       1259.13        66.25 o
   3 -11   3       3281.69       3235.04       104.82 o
  -7 -10   3        641.24        591.87        26.12 o
  -6 -10   3        212.29        242.75        16.11 o
  -5 -10   3         51.73        102.63        10.33 o
  -4 -10   3       4790.24       5233.64       143.10 o
  -3 -10   3         76.23         60.50        19.09 o
  -1 -10   3        822.90        694.57        51.44 o
   0 -10   3      10227.24      11418.23       192.74 o
   1 -10   3        137.81        109.08        21.27 o
   2 -10   3         71.63         54.77        14.52 o
  -6  -9   3        150.82        137.97        11.80 o
  -5  -9   3        212.25        189.47        12.26 o
  -4  -9   3        400.56        369.07        17.25 o
  -3  -9   3         52.08         59.57        15.53 o
  -2  -9   3        112.25        135.16        20.52 o
  -1  -9   3       1141.33        985.72        56.34 o
   0  -9   3       2849.11       3359.79       100.64 o
   1  -9   3        641.62        622.14        43.42 o
  -8  -8   3        370.86        402.60        22.61 o
  -7  -8   3        591.86        497.27        25.95 o
  -6  -8   3         47.06         37.70         7.14 o
  -5  -8   3       2630.07       2222.64       135.97 o
  -4  -8   3        725.81        587.11        19.45 o
  -3  -8   3       1947.98       1956.59        78.92 o
  -2  -8   3        104.16        122.22        21.37 o
  -1  -8   3       6497.13       6122.80       131.55 o
   0  -8   3       7223.94       8103.57       145.85 o
  -7  -7   3        951.36        928.93        31.82 o
  -6  -7   3        327.01        508.78        21.15 o
  -5  -7   3        591.51        736.33        41.07 o
  -4  -7   3        471.53        463.25        19.22 o
  -3  -7   3       1312.80       1603.70        98.58 o
  -2  -7   3        300.15        437.57        34.47 o
  -1  -7   3        733.28        869.04        47.56 o
   0  -7   3       1948.17       1885.30        67.48 o
  -6  -6   3       1266.35       1067.89        47.03 o
  -5  -6   3        298.92        333.53        16.04 o
  -4  -6   3       6364.14       7573.89        78.81 o
  -3  -6   3       5578.36       6562.02        77.14 o
  -2  -6   3       8468.00      10177.12       154.44 o
  -1  -6   3       3013.32       2930.59        81.81 o
  -6  -5   3       4612.51       4661.68       113.68 o
  -5  -5   3       3343.75       3422.32        51.08 o
  -4  -5   3       3519.81       4179.38       109.67 o
  -3  -5   3       9406.29       8543.77        79.66 o
  -2  -5   3       8475.93       9040.14        90.41 o
  -1  -5   3        713.52        633.84        37.69 o
  -5  -4   3        605.50        646.72        39.46 o
  -4  -4   3      12483.92      12877.30       336.51 o
  -3  -4   3        653.21        447.90        12.90 o
  -2  -4   3        496.40        249.68        14.52 o
  -1  -4   3       7474.46       7061.23       101.70 o
 -17  -3   3        673.86        593.03        58.41 o
 -16  -3   3        582.03        544.14        56.67 o
 -15  -3   3       3524.85       3690.67       131.56 o
 -14  -3   3       7558.23       8281.06       188.52 o
 -13  -3   3       1372.57       1448.44        76.66 o
 -12  -3   3        497.78        309.56        17.87 o
  -9  -3   3        390.61        181.04        21.79 o
  -8  -3   3       1027.21        924.39        48.08 o
  -7  -3   3      15404.33      15726.12       186.29 o
  -6  -3   3        167.23        386.23        29.27 o
  -5  -3   3        479.94        176.80        14.83 o
  -4  -3   3       3140.17       2891.35        52.77 o
  -3  -3   3        882.76        817.87        17.96 o
  -2  -3   3       1540.39       1266.68        28.29 o
 -23  -2   3         57.45         14.01        22.25 o
 -22  -2   3         67.97         -1.81        30.25 o
 -21  -2   3        335.51        342.83        48.54 o
 -20  -2   3        174.05        197.52        37.36 o
 -19  -2   3        212.09        247.63        41.57 o
 -18  -2   3        161.74        149.14        33.03 o
 -17  -2   3        243.12        167.61        30.74 o
 -16  -2   3         24.35         23.29        20.46 o
 -15  -2   3       1122.80       1139.71        77.04 o
 -14  -2   3       4361.90       4342.07       136.83 o
 -13  -2   3        245.86        169.96        19.87 o
 -12  -2   3       2557.57       3171.94        93.02 o
 -11  -2   3        159.49        160.85        10.59 o
 -10  -2   3       3362.47       3953.12        51.00 o
  -9  -2   3        118.30        154.92         8.55 o
  -8  -2   3         65.88         68.89         5.18 o
  -7  -2   3       4955.24       4675.12        68.91 o
  -6  -2   3        190.57        186.65        17.08 o
  -5  -2   3       8649.51       6086.61        72.14 o
  -4  -2   3       2289.91       3518.83        55.34 o
  -3  -2   3      10233.19       8777.72        64.99 o
  -2  -2   3      13774.56      12994.41       119.59 o
  -1  -2   3        205.50        383.29        20.72 o
   0  -2   3      23759.16      28136.38       157.82 o
   1  -2   3       6846.36       6390.17        69.61 o
   7  -2   3       4469.26       4962.55       101.72 o
   8  -2   3      12851.45      14901.18       184.55 o
   9  -2   3        433.94        446.19        35.88 o
  10  -2   3       1029.78       1024.85        54.69 o
  11  -2   3        395.41        345.54        34.53 o
  12  -2   3        511.86        549.82        44.48 o
  13  -2   3         95.09         81.91        19.60 o
  14  -2   3        204.41        215.65        30.87 o
  15  -2   3        718.09        596.05        53.72 o
  16  -2   3         46.62         26.74        16.63 o
  17  -2   3         63.37         22.09        18.63 o
  18  -2   3        782.87        690.85        65.04 o
  19  -2   3         95.96         52.49        24.02 o
 -26  -1   3         45.93         15.98        30.49 o
 -25  -1   3        123.41        107.76        37.04 o
 -24  -1   3        106.58        133.96        41.02 o
 -23  -1   3         49.63         10.71        25.49 o
 -22  -1   3        309.87        324.36        50.37 o
 -21  -1   3         12.42         73.02        34.16 o
 -20  -1   3        172.28        171.04        37.14 o
 -19  -1   3         38.92         12.63        22.24 o
 -18  -1   3        277.39        297.88        43.53 o
 -17  -1   3         51.31         37.94         9.80 o
 -16  -1   3        930.57       1058.75        33.63 o
 -15  -1   3       1782.92       1945.29        43.80 o
 -14  -1   3        716.09        621.21        23.35 o
 -13  -1   3       2215.27       2100.59        47.44 o
 -12  -1   3       6511.82       7798.00        75.54 o
 -11  -1   3        196.24        192.50        15.48 o
 -10  -1   3       1329.90       1262.68        27.52 o
  -9  -1   3       2187.89       2423.78        54.48 o
  -8  -1   3        590.25        786.46        19.05 o
  -7  -1   3       6584.33       4830.43       168.87 o
  -6  -1   3        370.00        632.15        14.37 o
  -5  -1   3       5705.13       5090.85       256.27 o
  -4  -1   3       3585.74       3281.20        78.27 o
  -3  -1   3      33261.38      34275.44       138.81 o
  -2  -1   3        246.77        225.59        15.02 o
   3  -1   3      53359.66      55470.22       217.99 o
   4  -1   3       3364.20       2430.09        51.66 o
   5  -1   3       2056.23       2802.26        62.72 o
   6  -1   3        186.89        193.72        19.21 o
   7  -1   3       2817.65       3137.04        78.39 o
   8  -1   3       4458.37       4576.30       100.02 o
   9  -1   3       2228.18       3156.49        89.79 o
  10  -1   3         91.81         97.35        18.78 o
  11  -1   3       1389.29       1357.88        65.81 o
  12  -1   3        651.51        746.67        50.42 o
  13  -1   3        121.26        110.10        23.02 o
  14  -1   3         68.36         54.11        21.71 o
  15  -1   3        710.58        659.23        57.12 o
  16  -1   3        196.18        232.39        36.85 o
  17  -1   3        487.10        472.32        52.57 o
  18  -1   3         75.31         54.39        25.20 o
  19  -1   3         49.01         47.20        24.17 o
  20  -1   3         79.82         51.49        22.31 o
  21  -1   3        147.53        132.86        33.71 o
  22  -1   3        124.72         27.80        24.38 o
  23  -1   3         58.00         42.77        23.56 o
 -27   0   3         35.10        149.95        45.39 o
 -26   0   3          1.77        -14.64        31.49 o
 -25   0   3        245.32        338.20        61.27 o
 -24   0   3          0.05        110.32        42.62 o
 -23   0   3          1.44        -22.20        29.53 o
 -22   0   3        230.10        356.00        58.12 o
 -21   0   3        393.95        720.17        78.30 o
 -20   0   3        367.86        372.61        55.96 o
 -19   0   3        302.96        319.20        27.78 o
 -18   0   3        721.54        805.23        40.62 o
 -17   0   3        671.57        712.54        29.44 o
 -16   0   3        228.00        310.37        26.99 o
 -15   0   3        228.34        159.28        29.17 o
 -14   0   3       6390.51       5446.31        71.12 o
 -13   0   3         54.19         38.51        10.48 o
 -12   0   3       6937.73       8148.13       123.38 o
 -11   0   3        690.71        603.98        25.49 o
 -10   0   3        168.68        245.68        15.87 o
  -9   0   3         19.88         58.16        10.47 o
  -8   0   3      14635.00      14151.79       130.45 o
  -7   0   3       1036.19       1025.19        93.68 o
  -6   0   3       1473.29       3903.34       185.87 o
  -5   0   3         52.29        251.48        24.78 o
  -4   0   3      67792.93      81093.45      2846.67 o
  -3   0   3        424.58       1534.70       145.73 o
  -2   0   3       5466.55       5176.95        61.56 o
   2   0   3      66779.65      76775.12       756.70 o
   3   0   3       8753.15       4629.72       138.12 o
   4   0   3         31.10        100.44        29.87 o
   5   0   3         12.18         36.02        10.77 o
   6   0   3       5358.31       6301.00        90.04 o
   7   0   3       4426.57       3119.07        91.75 o
   8   0   3       2312.84       2566.66        57.48 o
   9   0   3        544.94        970.56        34.60 o
  10   0   3        252.97        278.90        23.77 o
  11   0   3       1619.66       1287.93        69.26 o
  12   0   3         13.42          3.97        11.69 o
  13   0   3        519.83        552.07        46.62 o
  14   0   3        412.42        349.40        39.93 o
  15   0   3        728.01        439.73        45.31 o
  16   0   3        295.38        305.64        42.06 o
  17   0   3       2193.75       2268.68       111.12 o
  18   0   3         11.53        -18.09        23.59 o
  19   0   3          6.69        -15.40        20.07 o
  20   0   3          4.90        -28.47        28.47 o
  21   0   3         65.48         34.41        23.50 o
  22   0   3         71.63         36.84        21.93 o
  23   0   3         16.44        -14.18        22.73 o
  24   0   3         78.74         52.13        26.43 o
  25   0   3         28.65         16.92        24.48 o
  26   0   3          1.57        -24.96        29.29 o
 -27   1   3          5.12         15.04        24.20 o
 -26   1   3         46.16         87.70        32.92 o
 -25   1   3        123.05        143.11        42.70 o
 -24   1   3        106.55         76.43        36.02 o
 -23   1   3         49.71         17.42        25.56 o
 -22   1   3        310.06        289.89        48.55 o
 -21   1   3         12.47         14.58        24.46 o
 -20   1   3        172.80        200.78        24.42 o
 -19   1   3         38.80         49.19        10.04 o
 -18   1   3        278.34        323.53        20.65 o
 -17   1   3         52.00         36.96        17.97 o
 -16   1   3        930.74       1095.76        36.65 o
 -15   1   3       1783.01       2018.07        72.60 o
 -14   1   3        716.01        626.95        27.96 o
 -13   1   3       2215.20       2195.40        45.34 o
 -12   1   3       6512.71       7804.54        88.75 o
 -11   1   3        198.70        198.51        13.14 o
 -10   1   3       1333.89       1252.64        95.20 o
  -9   1   3       2187.44       2326.58        65.73 o
  -8   1   3        588.24        764.40        35.89 o
  -7   1   3       6563.53       4523.63        84.70 o
  -6   1   3        370.09        592.48        29.27 o
   1   1   3      26677.68      28208.47       279.33 o
   2   1   3       2080.64       2735.37        38.86 o
   3   1   3      53351.27      55067.32       371.90 o
   4   1   3       3366.51       2449.43        42.08 o
   5   1   3       2058.47       2799.97        38.67 o
   6   1   3        186.02        207.86        16.19 o
   7   1   3       2815.18       3042.83       137.96 o
   8   1   3       4446.37       4545.96        58.59 o
   9   1   3       2232.43       3146.71        58.36 o
  10   1   3         91.60         74.66         8.19 o
  11   1   3       1387.82       1288.96        30.65 o
  12   1   3        647.71        738.02        53.51 o
  13   1   3        121.75        104.00        16.18 o
  14   1   3         68.19         38.04        34.98 o
  15   1   3        709.87        630.51        38.26 o
  16   1   3        195.97        232.04        24.93 o
  17   1   3        485.71        461.97        52.03 o
  18   1   3         74.81         75.23        28.78 o
  19   1   3         48.58         32.96        19.88 o
  20   1   3         79.55         21.42        21.28 o
  21   1   3        148.07        141.42        36.31 o
  22   1   3        125.28         58.09        22.12 o
  23   1   3         58.18         48.96        22.61 o
  24   1   3         40.41        -30.30        30.30 o
  25   1   3         68.39         83.59        26.80 o
  26   1   3         12.13         16.52        24.52 o
 -27   2   3          2.57        -13.52        22.05 o
 -26   2   3         18.80        -12.85        31.09 o
 -25   2   3         45.13         43.02        26.63 o
 -24   2   3         14.72         -0.36        24.48 o
 -23   2   3         57.34         48.49        22.24 o
 -22   2   3         67.45        -18.69        32.08 o
 -21   2   3        334.95        381.19        33.38 o
 -20   2   3        174.61        257.51        27.21 o
 -19   2   3        213.54        241.29        18.90 o
 -18   2   3        160.59        164.17        14.97 o
 -17   2   3        245.85        221.21        16.63 o
 -16   2   3         24.41         32.70         8.41 o
 -15   2   3       1124.31       1187.64        58.40 o
 -14   2   3       4360.22       4411.36        66.66 o
 -13   2   3        245.36        214.70        19.36 o
 -12   2   3       2558.03       3122.49        92.18 o
 -11   2   3        160.12        159.04        23.10 o
 -10   2   3       3357.30       3928.52        97.19 o
  -9   2   3        118.37        118.70        18.15 o
  -8   2   3         66.95         42.30        11.91 o
  -6   2   3        190.56        171.20        18.76 o
  -3   2   3      10231.73       8689.63        82.99 o
  -2   2   3      13765.10      12778.22        70.04 o
  -1   2   3        205.37        379.98        30.97 o
   0   2   3      23760.44      28503.53       157.80 o
   1   2   3       6842.42       6714.77        56.08 o
   2   2   3      21091.46      24516.84       192.91 o
   3   2   3       5383.17       5011.47        59.02 o
   4   2   3       5413.98       6133.14        57.13 o
   5   2   3        694.00        496.74        17.80 o
   6   2   3       1170.88       1462.20        31.16 o
   7   2   3       4477.46       5176.14       114.80 o
   8   2   3      12856.54      15169.90       229.46 o
   9   2   3        432.38        381.84        24.01 o
  10   2   3       1027.87        959.16        54.47 o
  11   2   3        396.57        346.87        35.88 o
  12   2   3        510.62        517.58        31.03 o
  13   2   3         94.55         81.87        14.12 o
  14   2   3        204.91        223.90        38.53 o
  15   2   3        720.56        578.35        36.27 o
  16   2   3         47.04         20.27        10.99 o
  17   2   3         64.15         30.03        13.81 o
  18   2   3        781.35        762.67        46.69 o
  19   2   3         95.83         81.70        22.12 o
  20   2   3         16.08         -7.64        19.94 o
  21   2   3         23.40         -5.06        13.94 o
  22   2   3         31.10         34.88        14.83 o
  23   2   3         11.89        -19.58        19.58 o
  24   2   3         56.99         32.65        23.17 o
  25   2   3          9.07         -6.21        24.73 o
  26   2   3         85.51         26.51        27.25 o
 -27   3   3          9.42        -32.53        32.53 o
 -26   3   3         30.76         56.15        29.48 o
 -25   3   3         82.96         92.95        40.00 o
 -24   3   3         90.66         76.46        29.71 o
 -23   3   3         34.53         32.57        21.71 o
 -22   3   3        163.12        166.96        55.90 o
 -21   3   3         12.53         -0.93        41.51 o
 -20   3   3        230.59        300.85        35.55 o
 -19   3   3        131.87        145.79        22.30 o
 -18   3   3        245.37        232.81        17.93 o
 -17   3   3        676.41        643.95        28.90 o
 -16   3   3        582.33        539.39        25.97 o
 -15   3   3       3523.31       3470.77        71.66 o
 -14   3   3       7553.84       8132.47       171.56 o
 -13   3   3       1373.37       1446.82        71.49 o
 -12   3   3        497.50        466.08        39.29 o
 -11   3   3        370.63        284.18        28.95 o
 -10   3   3       1172.57       1023.82        53.68 o
  -9   3   3        391.68        200.05        24.60 o
  -8   3   3       1029.49        830.97        46.40 o
  -7   3   3      15411.79      16380.08       100.30 o
  -6   3   3        167.48        360.85        12.28 o
  -5   3   3        485.51        170.74        15.30 o
  -4   3   3       3128.71       2970.90       129.38 o
  -3   3   3        879.19        852.69        40.08 o
  -2   3   3       1537.57       1364.30        34.13 o
  -1   3   3      12125.45      15629.77       420.10 o
   0   3   3        100.96         26.34        22.55 o
   1   3   3       8557.34      11212.25       105.48 o
   2   3   3       8494.65       9793.69        76.86 o
   3   3   3       6614.81       7302.61        89.65 o
   4   3   3       1084.26       1198.50        33.41 o
   5   3   3      11148.57       9076.33        96.31 o
   6   3   3        437.60        116.91        10.42 o
   7   3   3       8248.95       9680.37       106.82 o
   8   3   3       1784.88       2588.87        47.43 o
   9   3   3        456.40        484.85        25.21 o
  10   3   3       2178.84       2016.23        45.50 o
  11   3   3        163.60        189.87        15.11 o
  12   3   3        783.35        822.83        37.17 o
  13   3   3        488.25        470.17        38.91 o
  14   3   3        625.14        581.28        35.90 o
  15   3   3         89.56         81.45        11.29 o
  16   3   3         11.50         19.77        10.11 o
  17   3   3        435.56        423.75        35.68 o
  18   3   3        264.59        317.57        24.82 o
  19   3   3         12.93         18.50        13.23 o
  20   3   3        350.56        386.25        29.07 o
  21   3   3        308.53        427.58        39.21 o
  22   3   3        141.38        138.32        36.09 o
  23   3   3         54.47          7.61        15.38 o
  24   3   3          6.33        -16.12        25.35 o
  25   3   3         17.87        -16.67        28.67 o
  26   3   3         36.16         11.02        20.74 o
 -27   4   3          0.68        -31.34        31.34 o
 -26   4   3         15.20          6.46        24.80 o
 -25   4   3         33.88         53.90        31.74 o
 -24   4   3          0.49        -34.96        34.96 o
 -23   4   3         22.35          6.39        22.66 o
 -22   4   3        238.77        275.51        49.55 o
 -21   4   3        332.29        375.82        35.81 o
 -20   4   3         27.13        -12.31        38.60 o
 -19   4   3         10.16        -11.19        11.19 o
 -18   4   3         85.02         87.42        14.22 o
 -17   4   3       1625.07       1763.37        43.90 o
 -16   4   3        413.90        415.14        64.84 o
 -15   4   3        383.90        325.21        31.14 o
 -14   4   3        250.37        312.30        21.89 o
 -13   4   3          9.99         19.08        16.00 o
 -12   4   3         72.41         94.45        10.76 o
 -11   4   3        773.96        631.86        25.42 o
 -10   4   3        456.13        472.38        22.42 o
  -9   4   3       1039.16        896.11        26.11 o
  -8   4   3       2793.76       2672.69        36.17 o
  -7   4   3       1513.34       1568.98        32.27 o
  -6   4   3        647.21        585.26        14.40 o
  -5   4   3        604.75        652.26        15.43 o
  -4   4   3      12472.49      13225.32       454.15 o
  -3   4   3        654.37        485.48        22.76 o
  -2   4   3        498.34        278.78        18.75 o
  -1   4   3       7470.41       6848.01       132.03 o
   0   4   3        138.43        203.56        14.29 o
   1   4   3       6298.35       6357.19       100.22 o
   2   4   3       2058.19       1212.03        43.07 o
   3   4   3       2724.71       2113.60        46.43 o
   4   4   3         60.78         10.29         7.10 o
   5   4   3        170.58        168.52        27.20 o
   6   4   3       1610.19       1260.77        31.56 o
   7   4   3       1328.18       1755.65        89.38 o
   8   4   3       1866.22       2231.25        45.36 o
   9   4   3       1647.45       1706.08        41.73 o
  10   4   3        391.18        372.73        21.07 o
  11   4   3       1425.41       1373.50        40.77 o
  12   4   3         83.14         80.44        10.37 o
  13   4   3        774.50        560.13        34.09 o
  14   4   3       1421.50       1308.70        85.63 o
  15   4   3        808.07        681.47        40.17 o
  16   4   3        261.91        343.57        29.00 o
  17   4   3        365.44        333.96        25.47 o
  18   4   3        532.12        483.82        31.52 o
  19   4   3        546.17        610.42        36.08 o
  20   4   3         11.50          7.68        12.19 o
  21   4   3        348.14        372.14        31.22 o
  22   4   3        158.63        203.48        24.70 o
  23   4   3         87.79        133.95        26.27 o
  24   4   3         69.91         87.25        31.46 o
  25   4   3         18.42        -14.60        27.34 o
  26   4   3          0.06          1.70        23.80 o
 -26   5   3          5.40         22.14        24.05 o
 -25   5   3         45.03        118.93        40.65 o
 -24   5   3        272.83        338.79        59.66 o
 -23   5   3         85.02         78.17        21.09 o
 -22   5   3        188.21        229.73        46.68 o
 -21   5   3         39.61         70.10        23.93 o
 -20   5   3        236.80        315.07        34.87 o
 -19   5   3         62.99         88.26        29.06 o
 -18   5   3         31.14         46.30        42.11 o
 -17   5   3       1281.09       1308.10        48.77 o
 -16   5   3         80.63        138.04        16.23 o
 -15   5   3       3275.36       3135.69        69.71 o
 -14   5   3       3382.10       3299.85        68.01 o
 -13   5   3        377.35        220.68        17.90 o
 -11   5   3       1978.88       2219.92        64.22 o
 -10   5   3       1009.49       1049.98        27.18 o
  -9   5   3       2298.03       2045.88        35.86 o
  -8   5   3        920.95       1063.88        24.40 o
  -7   5   3      12977.62      11510.97        82.87 o
  -6   5   3       4616.20       4551.95        91.88 o
  -5   5   3       3339.15       3423.86        42.24 o
  -4   5   3       3513.83       4452.08        71.12 o
  -3   5   3       9401.09       8699.82       110.07 o
  -2   5   3       8468.57       9303.23       118.98 o
  -1   5   3        712.70        659.67        55.00 o
   0   5   3       1684.54       1573.72        27.93 o
   1   5   3       9389.10       9335.37        95.37 o
   2   5   3        709.28       1106.16        35.13 o
   3   5   3       5703.21       5397.31        78.66 o
   4   5   3       1316.39       1224.79        38.74 o
   5   5   3       1710.92       1872.69        51.11 o
   6   5   3        351.92        330.97        21.77 o
   7   5   3        749.96       1219.67        42.65 o
   8   5   3        332.37        426.15        21.61 o
   9   5   3       1146.32       1149.43        41.38 o
  10   5   3       2430.23       2358.40        52.56 o
  11   5   3       3293.85       3372.91        64.30 o
  12   5   3       1136.69       1032.41        37.23 o
  13   5   3        965.89       1008.48        52.90 o
  14   5   3        203.66        193.46        22.68 o
  15   5   3        219.49        181.35        22.36 o
  16   5   3        168.32        249.37        25.84 o
  17   5   3         35.28         79.03        18.48 o
  18   5   3        147.24        163.56        19.41 o
  19   5   3         13.68         13.60        10.09 o
  20   5   3         71.47        110.23        17.89 o
  21   5   3        431.52        361.72        36.70 o
  22   5   3        180.29        224.00        31.13 o
  23   5   3         33.87         58.40        25.80 o
  24   5   3         19.00         27.81        18.39 o
  25   5   3         11.54        -18.57        25.70 o
  26   5   3         50.81         40.65        25.63 o
 -26   6   3          3.55        -13.13        25.20 o
 -25   6   3         96.59        192.00        49.37 o
 -24   6   3          0.06         43.35        32.54 o
 -23   6   3          9.04        -11.42        17.91 o
 -22   6   3         66.77         47.18        68.74 o
 -21   6   3        447.25        562.75        97.06 o
 -20   6   3        481.46        568.15        63.15 o
 -19   6   3          3.21        -18.58        20.07 o
 -18   6   3         86.60         86.15        29.75 o
 -17   6   3       2114.01       2100.70       156.95 o
 -16   6   3        151.26        111.03        20.67 o
 -15   6   3       3094.50       3337.43        71.83 o
 -14   6   3       2570.87       2685.32       134.22 o
 -13   6   3        832.69        745.17        89.92 o
 -12   6   3         47.24         13.04         6.84 o
 -11   6   3        239.34        210.92        14.44 o
 -10   6   3       1007.06        906.56        26.01 o
  -9   6   3         34.66         20.77         3.04 o
  -8   6   3       2727.60       2965.77        31.77 o
  -7   6   3       1554.00       1193.10        26.57 o
  -6   6   3       1266.22       1094.06        38.39 o
  -5   6   3        298.32        343.96        18.42 o
  -4   6   3       6369.09       7665.45       239.08 o
  -3   6   3       5576.52       6633.72       106.61 o
  -2   6   3       8465.59      10713.29       141.59 o
  -1   6   3       3014.03       3152.42        82.66 o
   0   6   3       3508.69       3980.29        55.66 o
   1   6   3       6611.60       7785.83       131.05 o
   2   6   3       3043.92       3699.63        69.84 o
   3   6   3       3393.32       3394.43        97.58 o
   4   6   3        105.34        157.55        16.98 o
   5   6   3        629.57        676.71        31.89 o
   6   6   3        109.06         98.13        12.64 o
   7   6   3       2952.34       2766.29        76.62 o
   8   6   3       3458.50       3890.62        66.14 o
   9   6   3        471.96        396.49        26.68 o
  10   6   3        217.89        175.74        16.94 o
  11   6   3       1160.59       1118.68        39.36 o
  12   6   3        376.67        462.17        26.32 o
  13   6   3       1828.40       1923.92        62.57 o
  14   6   3        240.24        204.60        29.24 o
  15   6   3        974.35        956.55        48.98 o
  16   6   3        465.87        478.45        42.67 o
  17   6   3         98.98         76.29        16.32 o
  18   6   3        605.59        605.65        42.38 o
  19   6   3        224.10        216.73        26.66 o
  20   6   3         11.33        -13.11        13.16 o
  21   6   3        144.55        104.41        24.86 o
  22   6   3        105.62        109.53        26.32 o
  23   6   3        140.92        151.88        40.24 o
  24   6   3          3.82        -18.43        18.43 o
  25   6   3         25.80         53.83        32.38 o
 -26   7   3         15.51         10.79        24.73 o
 -25   7   3         54.88        174.70        49.85 o
 -24   7   3         71.53        112.87        27.15 o
 -23   7   3         15.90         -2.74        19.42 o
 -22   7   3         71.17         21.65        51.64 o
 -21   7   3         85.60        131.20        32.15 o
 -20   7   3         62.54        122.58        35.72 o
 -19   7   3        375.28        404.74        54.34 o
 -18   7   3        195.11        210.96        39.57 o
 -17   7   3        157.61        216.59        39.82 o
 -16   7   3         71.53         51.13        22.53 o
 -15   7   3        686.67        704.04        33.54 o
 -14   7   3         92.30         89.66        16.47 o
 -13   7   3        370.12        486.40        23.85 o
 -12   7   3        513.27        508.77        22.18 o
 -11   7   3       1435.45       1545.05        56.69 o
 -10   7   3        429.83        381.90        14.52 o
  -9   7   3       1537.62       1242.59        31.08 o
  -8   7   3        765.53        858.27        45.52 o
  -7   7   3        953.59        871.64        27.41 o
  -6   7   3        327.39        506.37        38.38 o
  -5   7   3        590.55        725.47        29.90 o
  -4   7   3        469.38        454.09        23.66 o
  -3   7   3       1312.57       1654.47        46.45 o
  -2   7   3        300.47        466.59        33.36 o
  -1   7   3        735.43        851.20        47.39 o
   0   7   3       1948.77       1929.31        41.88 o
   1   7   3        417.38        484.52        20.27 o
   2   7   3        343.60        329.79        23.03 o
   3   7   3        811.40        825.85        36.32 o
   4   7   3        808.94        913.07        38.20 o
   5   7   3         25.84         19.52         9.77 o
   6   7   3        282.35        262.21        20.78 o
   7   7   3        900.64        878.26        39.13 o
   8   7   3       1436.71       1604.81        44.29 o
   9   7   3        689.43        724.09        31.21 o
  10   7   3        315.19        246.42        18.75 o
  11   7   3       1300.53       1196.97        42.14 o
  12   7   3        488.59        543.59        29.36 o
  13   7   3        379.90        503.28        29.37 o
  14   7   3        292.67        375.28        26.86 o
  15   7   3        296.17        277.80        23.77 o
  16   7   3         29.74         -7.44        13.04 o
  17   7   3         45.44         43.68        24.53 o
  18   7   3        102.09        108.91        21.68 o
  19   7   3         79.25         45.51        18.21 o
  20   7   3         33.39         44.75        27.27 o
  21   7   3        246.50        241.50        35.28 o
  22   7   3         86.76        100.82        26.85 o
  23   7   3         66.24         72.50        23.95 o
  24   7   3         54.54        126.67        29.60 o
  25   7   3        160.84        177.85        35.49 o
 -25   8   3        159.18        306.05        64.44 o
 -24   8   3          7.97         53.94        24.05 o
 -23   8   3         14.76        -24.55        24.55 o
 -22   8   3         74.72         64.11        24.61 o
 -21   8   3         11.55         56.90        33.74 o
 -20   8   3         13.77         10.40        22.16 o
 -19   8   3        304.54        287.30        50.90 o
 -18   8   3         23.37         36.89        25.16 o
 -17   8   3        121.61        138.41        34.77 o
 -16   8   3        105.37        168.00        39.15 o
 -15   8   3        653.34        706.73        68.40 o
 -14   8   3        943.29        911.15        32.82 o
 -13   8   3        185.67        184.06        14.82 o
 -12   8   3       1050.00       1140.41        33.94 o
 -11   8   3       1040.34       1326.63        70.31 o
 -10   8   3       3653.33       3527.36        83.25 o
  -9   8   3        163.43        143.94        11.78 o
  -8   8   3        371.67        401.77        18.92 o
  -7   8   3        588.11        517.78        22.00 o
  -6   8   3         45.82         54.17        11.60 o
  -5   8   3       2630.56       2484.29        59.32 o
  -4   8   3        721.98        614.35        29.91 o
  -3   8   3       1949.26       2054.29        57.59 o
  -2   8   3        105.80        120.03        19.93 o
  -1   8   3       6503.16       6272.67       135.80 o
   0   8   3       7222.10       8553.91       160.52 o
   1   8   3       8228.85       8992.48       171.57 o
   2   8   3       1226.46       1348.01        48.67 o
   3   8   3       1857.07       2059.33        61.08 o
   4   8   3        285.94        226.28        21.89 o
   5   8   3        136.71         79.87        15.19 o
   6   8   3       2558.63       2682.84        70.48 o
   7   8   3       1018.87       1217.83        49.02 o
   8   8   3        131.31        139.93        18.34 o
   9   8   3        594.14        641.91        30.59 o
  10   8   3        631.08        687.72        32.12 o
  11   8   3        202.38        223.66        20.44 o
  12   8   3        622.23        643.09        42.67 o
  13   8   3         68.62         97.11        14.50 o
  14   8   3        250.69        208.53        20.97 o
  15   8   3        376.80        326.68        25.36 o
  16   8   3         12.04          8.28        10.81 o
  17   8   3        153.13        122.91        20.77 o
  18   8   3        232.66        196.27        82.60 o
  19   8   3         15.41        -11.37        25.47 o
  20   8   3          3.07         10.07        24.26 o
  21   8   3         43.87         15.96        27.08 o
  22   8   3         88.80         73.46        33.41 o
  23   8   3         21.45         -0.35        16.91 o
  24   8   3          4.07          0.59        22.81 o
  25   8   3          9.47        -37.40        37.40 o
 -25   9   3         32.63        -19.95        32.54 o
 -24   9   3         59.10         77.69        24.67 o
 -23   9   3          7.62        -21.01        31.58 o
 -22   9   3         37.97         -2.49        31.72 o
 -21   9   3        117.42         83.09        35.75 o
 -20   9   3         28.07          9.68        21.34 o
 -19   9   3         19.60          4.61        22.63 o
 -18   9   3        246.66        210.97        45.05 o
 -17   9   3        155.87        144.83        37.54 o
 -16   9   3         30.48         57.21        29.29 o
 -15   9   3        131.15        138.87        25.43 o
 -14   9   3        263.49        267.63        28.44 o
 -13   9   3        275.30        203.71        23.60 o
 -12   9   3        368.14        327.64        18.73 o
 -11   9   3        514.59        593.18        21.94 o
 -10   9   3        931.17        896.37        28.28 o
  -9   9   3         95.49         91.02        10.01 o
  -8   9   3         39.51         84.47        11.06 o
  -7   9   3          1.24        -12.55        13.57 o
  -6   9   3        150.83        150.56        18.55 o
  -5   9   3        212.34        213.67        19.65 o
  -4   9   3        399.71        362.22        25.77 o
  -3   9   3         51.56         64.64        12.19 o
  -2   9   3        111.91        149.53        16.60 o
  -1   9   3       1143.11       1083.89        45.62 o
   0   9   3       2848.61       3646.23       112.18 o
   1   9   3        640.36        656.62        52.10 o
   2   9   3        277.10        391.30        39.97 o
   3   9   3        415.75        383.81        37.21 o
   4   9   3        110.85         53.48        15.21 o
   5   9   3         19.07         24.73        11.17 o
   6   9   3        533.23        558.85        45.68 o
   7   9   3        383.85        406.78        31.58 o
   8   9   3        826.52        957.37        64.51 o
   9   9   3        394.79        380.58        30.19 o
  10   9   3        734.50        721.70        33.83 o
  11   9   3        162.56        195.75        19.28 o
  12   9   3        896.10        886.20        49.55 o
  13   9   3        338.07        293.73        24.83 o
  14   9   3         42.57         66.49        16.21 o
  15   9   3        233.17        262.72        25.82 o
  16   9   3          6.43         21.24        11.46 o
  17   9   3        191.50        186.63        37.86 o
  18   9   3        141.12        144.77        36.87 o
  19   9   3         30.10         33.83        22.48 o
  20   9   3          2.28         19.60        24.27 o
  21   9   3        130.21        159.59        44.80 o
  22   9   3        127.66        122.02        42.02 o
  23   9   3        154.99        182.42        41.91 o
  24   9   3         46.52         53.60        21.50 o
  25   9   3          2.49        -33.39        33.39 o
 -25  10   3        103.09        100.57        44.98 o
 -24  10   3          0.16         40.36        33.67 o
 -23  10   3          1.32        -38.58        38.58 o
 -22  10   3        227.47        239.16        51.40 o
 -21  10   3        143.96        232.14        54.69 o
 -20  10   3         23.42         22.27        26.04 o
 -19  10   3        146.15        136.00        36.98 o
 -18  10   3         72.67        102.37        37.73 o
 -17  10   3        458.50        479.35        63.71 o
 -16  10   3         13.28         11.26        22.80 o
 -15  10   3        287.18        266.88        32.00 o
 -14  10   3       1062.56       1209.53        89.64 o
 -13  10   3         69.15         47.50        17.09 o
 -12  10   3        256.59        308.87        30.01 o
 -11  10   3        142.18        162.31        33.19 o
 -10  10   3       1444.85       1412.24        39.06 o
  -9  10   3         16.72         13.43         7.99 o
  -8  10   3        221.54        312.95        19.70 o
  -7  10   3        639.27        642.36        34.69 o
  -6  10   3        211.21        244.11        21.68 o
  -5  10   3         51.74         97.28        17.34 o
  -4  10   3       4793.79       5295.20       143.43 o
  -3  10   3         75.63         49.40        22.23 o
  -2  10   3         73.64         86.46        16.05 o
  -1  10   3        824.92        743.81        40.95 o
   0  10   3      10226.78      11318.06       152.00 o
   1  10   3        136.50        103.99        25.51 o
   2  10   3         71.46        157.44        30.04 o
   3  10   3       1540.13       1315.62        79.35 o
   4  10   3        147.91        107.48        24.83 o
   5  10   3         66.10         46.46        12.19 o
   6  10   3       1849.22       1849.26        69.45 o
   7  10   3        321.03        341.30        31.23 o
   8  10   3       2051.22       2197.16        72.91 o
   9  10   3        219.79        228.31        21.52 o
  10  10   3        240.71        156.54        17.79 o
  11  10   3        267.64        173.41        18.87 o
  12  10   3         47.48         14.42        11.39 o
  13  10   3        511.45        330.78        26.42 o
  14  10   3        540.09        541.05        38.68 o
  15  10   3        142.09        140.19        20.15 o
  16  10   3         99.78        125.46        25.29 o
  17  10   3        716.56        896.62        60.45 o
  18  10   3         85.90         50.87        31.15 o
  19  10   3        102.53         56.60        30.13 o
  20  10   3         89.15         63.98        32.33 o
  21  10   3         40.94         -4.34        29.62 o
  22  10   3         16.64         28.82        31.67 o
  23  10   3         20.61         56.32        36.59 o
  24  10   3         61.61         59.26        35.42 o
 -25  11   3         29.06         70.07        39.99 o
 -24  11   3        149.55        160.84        47.53 o
 -23  11   3         30.32         48.64        34.53 o
 -22  11   3        218.12        328.55        61.13 o
 -21  11   3         18.94        101.86        42.67 o
 -20  11   3         17.30        -19.17        27.29 o
 -19  11   3         11.37         13.36        26.98 o
 -18  11   3        198.29        174.47        44.28 o
 -17  11   3        105.34         51.22        25.30 o
 -16  11   3        149.72        163.89        29.74 o
 -15  11   3         54.20         63.40        18.52 o
 -14  11   3        599.33        598.99        63.51 o
 -13  11   3          7.51        -10.66        19.43 o
 -12  11   3         15.21         -1.65        14.59 o
 -11  11   3        329.92        350.77        35.08 o
 -10  11   3       1121.34       1251.53        39.75 o
  -9  11   3       1464.96       1236.18        40.76 o
  -8  11   3        447.68        439.76        24.77 o
  -7  11   3       1269.71       1129.26        48.23 o
  -6  11   3         27.34         -8.85        15.02 o
  -5  11   3        810.16        803.22        43.04 o
  -4  11   3         88.16         71.41        13.20 o
  -3  11   3        395.27        348.41        64.55 o
  -2  11   3       2077.91       2289.88        92.68 o
  -1  11   3       1377.81       1239.83        60.87 o
   0  11   3        237.91        235.99        24.81 o
   1  11   3       5997.15       5926.37       197.30 o
   2  11   3       1183.95       1321.10        58.07 o
   3  11   3       3284.49       3258.05       131.26 o
   4  11   3       1172.21       1264.41        81.83 o
   5  11   3       1238.91       1180.09        82.19 o
   6  11   3       1163.75       1207.98        54.85 o
   7  11   3        145.38        187.38        24.25 o
   8  11   3       1183.19       1449.62        62.08 o
   9  11   3        481.38        398.33        34.43 o
  10  11   3        467.06        481.47        30.84 o
  11  11   3        326.99        313.71        25.78 o
  12  11   3        350.28        302.67        25.49 o
  13  11   3        111.16        123.59        21.20 o
  14  11   3         98.24        149.26        26.17 o
  15  11   3         29.23         71.38        31.49 o
  16  11   3         31.15         35.59        25.13 o
  17  11   3        246.86        265.39        38.26 o
  18  11   3        333.39        511.82        50.04 o
  19  11   3          7.51        -33.73        33.73 o
  20  11   3         49.53         38.90        24.55 o
  21  11   3         78.64         24.98        26.75 o
  22  11   3        135.06        118.61        41.18 o
  23  11   3         38.20         65.04        41.59 o
 -23  12   3          6.49         46.16        33.17 o
 -22  12   3          7.76         37.54        37.94 o
 -21  12   3         95.76        130.70        45.77 o
 -20  12   3         28.22         76.39        35.15 o
 -19  12   3         14.06         21.75        30.75 o
 -18  12   3         32.22        -35.26        35.73 o
 -17  12   3         44.86        -17.43        29.47 o
 -16  12   3         53.40         51.67        30.38 o
 -15  12   3        201.82        182.67        34.65 o
 -14  12   3        181.98        101.06        38.12 o
 -13  12   3         36.56        -19.75        19.75 o
 -12  12   3        380.07        342.05        34.94 o
 -11  12   3         30.72         43.12        17.33 o
 -10  12   3        193.97        241.10        28.17 o
  -9  12   3         84.02         68.19        14.40 o
  -8  12   3         30.84         -5.35        11.16 o
  -7  12   3        492.24        464.08        33.04 o
  -6  12   3          7.39         -1.84        14.44 o
  -5  12   3          0.37        -17.63        17.63 o
  -4  12   3        286.05        279.34        33.46 o
  -3  12   3        258.25        264.03        25.99 o
  -2  12   3        174.29        139.34        19.14 o
  -1  12   3        432.53        355.50        31.33 o
   0  12   3         92.97         78.12        16.84 o
   1  12   3        160.25        175.51        27.74 o
   2  12   3        194.62        255.68        37.37 o
   3  12   3       1851.37       1681.72        67.83 o
   4  12   3       1532.93       1913.68        71.47 o
   5  12   3       1798.94       1760.05       103.83 o
   6  12   3        304.90        212.81        41.11 o
   7  12   3         80.84         98.73        32.65 o
   8  12   3        345.33        323.54        31.59 o
   9  12   3         35.74         35.48        17.77 o
  10  12   3         25.93         10.13        11.35 o
  11  12   3        328.42        280.29        24.82 o
  12  12   3        177.01        157.88        30.45 o
  13  12   3         61.27         23.73        16.36 o
  14  12   3        257.96        337.43        39.47 o
  15  12   3        253.90        270.55        37.22 o
  16  12   3         49.39        111.40        30.26 o
  17  12   3        194.99        181.09        58.35 o
  18  12   3        325.89        448.48        76.46 o
  19  12   3        177.16        158.85        46.58 o
  20  12   3         44.95         -9.98        28.58 o
  21  12   3          0.68        -13.31        25.56 o
 -22  13   3         11.98          3.52        27.20 o
 -21  13   3         13.67         34.65        28.85 o
 -20  13   3         55.12         87.20        40.94 o
 -19  13   3         22.76         47.93        34.27 o
 -18  13   3          8.30         41.02        33.60 o
 -17  13   3        203.40        280.72        38.86 o
 -16  13   3         66.66         40.64        20.51 o
 -15  13   3        426.96        459.63       101.93 o
 -14  13   3        783.59        871.38        83.89 o
 -13  13   3         18.64         -9.58        61.61 o
 -12  13   3        493.10        572.64        46.90 o
 -11  13   3        614.16       1043.23        62.81 o
 -10  13   3       1062.17       1138.49        73.45 o
  -9  13   3         70.14         52.87        16.38 o
  -8  13   3          9.59         -9.43        14.79 o
  -7  13   3       2054.70       2086.20        72.52 o
  -6  13   3         23.01         38.57        15.84 o
  -5  13   3        592.67        592.89        40.46 o
  -4  13   3        252.93        203.33        24.89 o
  -3  13   3        196.43        186.11        24.35 o
  -2  13   3         38.31         36.77        16.62 o
  -1  13   3        270.36        234.35        39.34 o
   0  13   3       1854.10       2074.39        76.82 o
   1  13   3       2522.06       2394.90        82.34 o
   2  13   3        403.17        531.22        40.76 o
   3  13   3        113.66         86.58        26.35 o
   4  13   3        124.58        150.52        38.13 o
   5  13   3        178.80        167.47        25.02 o
   6  13   3       1373.76       1374.71        63.39 o
   7  13   3        588.45        544.69        42.28 o
   8  13   3        526.05        524.30        40.43 o
   9  13   3        144.78        122.95        37.23 o
  10  13   3        169.55        217.41        29.69 o
  11  13   3        725.95        623.49        37.05 o
  12  13   3         73.15         62.08        16.92 o
  13  13   3         89.57         58.73        60.84 o
  14  13   3         12.18         47.57        35.41 o
  15  13   3        114.11        110.83        27.17 o
  16  13   3         32.97         -5.08        20.46 o
  17  13   3         22.83         55.76        22.55 o
  18  13   3         24.80         18.80        21.96 o
  19  13   3         20.19         20.79        19.64 o
  20  13   3         58.23        103.89        38.48 o
 -20  14   3         23.36         61.96        38.76 o
 -19  14   3         14.35        -21.47        34.28 o
 -18  14   3          8.35         34.17        32.45 o
 -17  14   3         26.74         23.54        22.88 o
 -16  14   3         42.99         26.97        18.10 o
 -15  14   3        184.07        188.98        31.72 o
 -14  14   3         73.12         28.46        23.30 o
 -13  14   3         14.71        -18.13        19.95 o
 -12  14   3        186.34        156.48        25.86 o
 -11  14   3        285.42        262.55        36.68 o
 -10  14   3        247.16        216.03        27.66 o
  -9  14   3         62.50         26.64        15.15 o
  -8  14   3          8.41        -40.75        40.75 o
  -7  14   3         53.29         18.82        11.71 o
  -6  14   3          8.42         -5.40        18.69 o
  -5  14   3        197.09        162.23        22.56 o
  -4  14   3        281.29        253.61        27.49 o
  -3  14   3        229.94        183.90        24.28 o
  -2  14   3        137.83        175.32        25.09 o
  -1  14   3         26.30         42.95        16.60 o
   0  14   3         30.23         53.20        16.61 o
   1  14   3        368.03        343.74        34.70 o
   2  14   3       1034.42       1148.20        61.19 o
   3  14   3        709.17        780.62        52.17 o
   4  14   3        404.59        403.10        36.48 o
   5  14   3        365.90        342.00        35.05 o
   6  14   3         60.07         47.59        15.66 o
   7  14   3        145.47        154.95        24.55 o
   8  14   3        206.85        239.52        28.85 o
   9  14   3         16.70         27.95        16.31 o
  10  14   3        207.21        216.25        81.07 o
  11  14   3        240.97        239.47        38.23 o
  12  14   3        225.69        196.62        41.96 o
  13  14   3         67.48         54.53        25.84 o
  14  14   3        350.11        389.37        46.12 o
  15  14   3         18.81         10.37        21.85 o
  16  14   3         75.52        101.64        27.75 o
  17  14   3        157.24        158.72        33.29 o
  18  14   3        220.40        305.18        42.74 o
  19  14   3         97.00        169.22        39.83 o
 -19  15   3          9.22         47.25        28.34 o
 -18  15   3         20.27         16.58        28.03 o
 -17  15   3        133.44        150.91        31.17 o
 -16  15   3          0.33          6.58        20.37 o
 -15  15   3         92.74        119.63        29.31 o
 -14  15   3        273.66        269.39        37.57 o
 -13  15   3          5.46         16.57        16.50 o
 -12  15   3          0.89        -19.01        19.01 o
 -11  15   3        310.50        333.19        38.53 o
 -10  15   3         53.57         24.85        15.16 o
  -9  15   3         21.47        -10.26        19.03 o
  -8  15   3         48.54         -5.52        32.75 o
  -7  15   3       1184.65       1290.63       103.72 o
  -6  15   3          1.13         -0.49        13.37 o
  -5  15   3        222.13        198.94        27.26 o
  -4  15   3        222.73        237.67        29.83 o
  -3  15   3         15.27         12.61        20.22 o
  -2  15   3         65.64         49.59        16.54 o
  -1  15   3        128.59        159.39        28.21 o
   0  15   3        394.26        341.38        36.25 o
   1  15   3       1235.80       1371.27        68.69 o
   2  15   3         70.44         51.67        18.71 o
   3  15   3        834.87        807.70        53.58 o
   4  15   3         48.75         21.38        16.80 o
   5  15   3        184.31        120.46        23.00 o
   6  15   3         25.19         23.27        15.97 o
   7  15   3         49.35         37.06        17.25 o
   8  15   3        305.66        368.15        37.58 o
   9  15   3        360.14        374.67        60.75 o
  10  15   3        131.61         77.07        19.69 o
  11  15   3        520.38        461.40        45.33 o
  12  15   3        175.21        180.96        32.48 o
  13  15   3        166.38        141.68        29.87 o
  14  15   3         83.91         83.51        28.54 o
  15  15   3         55.92         15.67        21.96 o
  16  15   3          5.99        -18.97        23.90 o
  17  15   3         28.64         65.19        27.86 o
 -17  16   3        215.89        267.06        40.21 o
 -16  16   3          0.99        -20.01        55.90 o
 -15  16   3        131.06        186.18        72.04 o
 -14  16   3        563.14        632.94        56.49 o
 -13  16   3         74.84        124.65        37.95 o
 -12  16   3         91.15        112.64        42.06 o
 -11  16   3        462.26        493.20        47.71 o
 -10  16   3        517.48        575.17        49.01 o
  -9  16   3         46.70         25.21        16.10 o
  -8  16   3         14.30         -3.78        17.97 o
  -7  16   3        182.44        122.23        37.27 o
  -6  16   3         81.93         91.44        33.89 o
  -5  16   3         23.32         40.89        21.63 o
  -4  16   3       1907.59       2251.17        88.86 o
  -3  16   3        205.82        222.13        46.13 o
  -2  16   3         56.20         40.64        19.07 o
  -1  16   3        242.53        271.40        35.50 o
   0  16   3       2792.32       2784.57       100.86 o
   1  16   3         29.25         32.74        21.26 o
   2  16   3         29.11         26.84        17.50 o
   3  16   3        226.10        288.34        35.07 o
   4  16   3          8.34         10.80        23.42 o
   5  16   3          9.44          6.13        20.60 o
   6  16   3        399.79        464.19        43.45 o
   7  16   3        282.91        308.66        51.53 o
   8  16   3        408.84        523.52        71.92 o
   9  16   3         30.13        105.82        41.81 o
  10  16   3        156.93        192.23        33.03 o
  11  16   3        116.01        126.62        28.67 o
  12  16   3         11.98         -0.84        18.39 o
  13  16   3        248.43        296.56        49.86 o
  14  16   3        204.60        230.16        39.84 o
  15  16   3         90.92         93.46        26.80 o
  16  16   3         48.60         95.02        39.64 o
 -17  17   3         15.99         16.09        22.32 o
 -16  17   3          2.54        -27.19        28.10 o
 -15  17   3         64.64          7.10        20.84 o
 -14  17   3         25.94         -7.15        17.11 o
 -13  17   3          8.29          0.97        19.87 o
 -12  17   3          4.31        -25.33        25.33 o
 -11  17   3         18.00         -7.64        19.75 o
 -10  17   3         65.33         40.09        20.24 o
  -9  17   3          1.81        -25.77        25.77 o
  -8  17   3          7.92        -34.67        34.67 o
  -7  17   3          7.11        -40.09        40.09 o
  -6  17   3          8.33         -5.17        28.61 o
  -5  17   3         97.94         17.92        25.70 o
  -4  17   3         97.33         70.96        20.70 o
  -3  17   3         18.92          2.07        14.54 o
  -2  17   3        200.30        256.23        31.55 o
  -1  17   3         25.48         -9.03        18.15 o
   0  17   3        492.28        509.44        45.11 o
   1  17   3         16.01         15.07        16.36 o
   2  17   3        117.84        149.17        31.70 o
   3  17   3        102.50        110.03        25.16 o
   4  17   3         31.36         63.96        20.97 o
   5  17   3         13.45          4.19        16.70 o
   6  17   3         42.68         60.57        21.21 o
   7  17   3        115.95        127.88        37.65 o
   8  17   3         44.87         81.08        37.95 o
   9  17   3         27.72         31.34        19.71 o
  10  17   3        431.59        500.98        50.67 o
  11  17   3        297.52        310.42        69.93 o
  12  17   3        131.34        132.68        30.78 o
  13  17   3         26.77         34.25        58.80 o
  14  17   3         20.58        -15.46        24.77 o
 -15  18   3        102.97        141.46        42.16 o
 -14  18   3         62.52         74.64        34.14 o
 -13  18   3        111.47         98.39        34.01 o
 -12  18   3          9.81          4.07        17.90 o
 -11  18   3         52.94         38.28        19.83 o
 -10  18   3        264.99        306.18        38.98 o
  -9  18   3         29.79         -3.43        19.51 o
  -8  18   3          4.38        -28.05        28.05 o
  -7  18   3        105.86         70.93        34.72 o
  -6  18   3        148.14        149.46        44.25 o
  -5  18   3        214.92        274.12        57.03 o
  -4  18   3        464.75        469.63        68.81 o
  -3  18   3         35.69          0.53        17.15 o
  -2  18   3          1.01          3.90        15.59 o
  -1  18   3         37.22         91.03        26.26 o
   0  18   3       1323.70       1498.97        79.22 o
   1  18   3         36.70          9.93        24.20 o
   2  18   3        122.49        199.18        31.99 o
   3  18   3        214.93        249.57        57.84 o
   4  18   3        277.01        284.96        36.90 o
   5  18   3         19.05        -18.55        18.55 o
   6  18   3        104.23        130.91        42.14 o
   7  18   3          4.92         16.12        25.73 o
   8  18   3         61.73         59.43        34.89 o
   9  18   3         41.48        -10.85        35.11 o
  10  18   3          8.42         -3.34        28.58 o
  11  18   3        221.79        177.33        33.95 o
  12  18   3         33.49          3.88        23.78 o
 -13  19   3          5.04         27.82        27.39 o
 -12  19   3         36.69         58.28        31.75 o
 -11  19   3          3.90         24.39        19.68 o
 -10  19   3        147.28        103.27        25.50 o
  -9  19   3         48.74         47.37        61.04 o
  -8  19   3          1.86        -25.41        25.41 o
  -7  19   3        237.54        187.22        30.75 o
  -6  19   3         14.86        -12.50        36.06 o
  -5  19   3         42.70         25.59        27.06 o
  -4  19   3         70.55         72.20        33.52 o
  -3  19   3          5.60        -10.82        27.65 o
  -2  19   3          0.73        -12.95        15.57 o
  -1  19   3          8.43          6.27        19.88 o
   0  19   3         56.46         43.66        18.56 o
   1  19   3        152.66         91.23        25.27 o
   2  19   3         88.75        110.07        26.01 o
   3  19   3        329.09        357.43        42.03 o
   4  19   3         61.36        134.11        45.54 o
   5  19   3          4.96         29.10        27.04 o
   6  19   3         44.53         87.45        39.53 o
   7  19   3        107.18        127.33        45.78 o
   8  19   3         39.71         90.33        44.27 o
   9  19   3        170.42        197.81        70.75 o
  10  19   3        192.30        187.58        48.95 o
  -7  20   3         11.66        -27.08        27.08 o
  -6  20   3          6.79        -23.14        28.87 o
  -5  20   3         29.12         28.17        34.60 o
  -4  20   3        264.39        300.85        60.43 o
  -3  20   3         10.52        -39.73        39.73 o
  -2  20   3         14.32        -38.89        38.89 o
  -1  20   3        229.08        179.02        49.74 o
   0  20   3        312.19        297.85        39.29 o
   1  20   3        450.64        434.57        46.99 o
   2  20   3          0.79         -5.45        16.14 o
   3  20   3         22.27         38.42        31.03 o
   4  20   3        121.04        162.40        45.69 o
   5  20   3         44.76         31.84        25.74 o
   6  20   3         15.57         45.98        34.33 o
  -2  21   3         28.12         43.26        34.24 o
  -1  21   3         71.14         -2.38        27.31 o
   0  21   3          0.91        -35.22        35.22 o
   1  21   3        396.16        317.64        59.38 o
   2  21   3         47.71         61.59        32.51 o
   3  21   3        392.80        397.02        68.19 o
  -2 -16   4         19.84         11.28        16.85 o
  -1 -16   4         72.21        102.65        29.51 o
   0 -16   4        722.43        995.56        76.35 o
  -3 -15   4       1031.50        978.92        74.96 o
  -2 -15   4         49.16         34.34        19.05 o
  -1 -15   4       1716.37       1668.25        94.91 o
   0 -15   4        633.62        752.47        62.82 o
   1 -15   4        900.32        962.67        70.65 o
   2 -15   4         61.84         34.08        16.25 o
   3 -15   4        109.25        115.95        28.10 o
  -4 -14   4        239.63        184.09        31.74 o
  -3 -14   4        197.43        199.86        33.70 o
  -2 -14   4       1163.32       1269.54        79.84 o
  -1 -14   4        783.24        729.88        61.23 o
   0 -14   4        659.38        603.79        53.85 o
   1 -14   4        224.24        217.52        35.72 o
   2 -14   4       1194.40       1344.20        80.78 o
   3 -14   4       1601.15       1609.69        86.33 o
   4 -14   4        413.13        408.13        44.09 o
   5 -14   4         34.24         16.99        13.61 o
   6 -14   4        168.96        226.17        33.38 o
  -5 -13   4        171.24        189.52        35.89 o
  -4 -13   4        384.96        333.46        42.71 o
  -3 -13   4        136.21         95.25        22.43 o
  -2 -13   4        532.89        525.25        51.21 o
  -1 -13   4       4580.67       4647.05       146.11 o
   0 -13   4         21.79         18.47        16.66 o
   1 -13   4       2035.29       2087.22        97.12 o
   2 -13   4        539.22        583.93        50.99 o
   3 -13   4        144.07        137.57        24.59 o
   4 -13   4         15.36         10.34        14.14 o
   5 -13   4        361.61        392.76        42.49 o
  -5 -12   4        146.41         67.89        16.69 o
  -4 -12   4        757.49        944.73        67.73 o
  -3 -12   4       1791.14       1832.38        91.24 o
  -2 -12   4        252.23        289.98        34.30 o
  -1 -12   4          6.92        -24.53        24.53 o
   0 -12   4       1183.69       1438.85        78.15 o
   1 -12   4        294.28        322.74        38.52 o
   2 -12   4        151.07        177.08        30.27 o
   3 -12   4       1324.43       1454.36        77.13 o
  -6 -11   4        106.12         76.71        17.24 o
  -5 -11   4        228.81        199.47        30.88 o
  -4 -11   4       2602.06       2819.73       111.65 o
  -3 -11   4       1951.79       1799.80        90.27 o
  -2 -11   4       1257.79       1230.58        71.53 o
  -1 -11   4       5403.71       5249.50       145.82 o
   0 -11   4       1233.17       1373.93        71.63 o
   1 -11   4       1011.11        812.05        59.81 o
   2 -11   4       2677.24       2820.45       102.32 o
  -8 -10   4        731.06        516.98        18.22 o
  -6 -10   4       1772.49       1938.63        93.67 o
  -5 -10   4        209.90        296.12        38.60 o
  -4 -10   4       5616.07       6088.99       156.60 o
  -3 -10   4        837.58        759.14        55.87 o
  -2 -10   4         56.21         59.37        17.78 o
  -1 -10   4        288.40        304.17        34.91 o
   0 -10   4       3332.92       3251.10       107.81 o
   1 -10   4        930.93        939.70        57.57 o
  -8  -9   4         22.86         26.67         6.67 o
  -7  -9   4        484.21        339.40        63.11 o
  -6  -9   4        410.92        455.68        43.37 o
  -5  -9   4        140.36        143.23        26.37 o
  -4  -9   4        591.85        519.94        44.16 o
  -3  -9   4       1386.49       1326.39        69.61 o
  -2  -9   4        293.16        489.52        41.87 o
  -1  -9   4         36.09        100.68        25.98 o
   0  -9   4      11417.90      12557.75       197.97 o
  -8  -8   4        474.43        467.43        21.37 o
  -7  -8   4        200.65        226.30        14.39 o
  -6  -8   4       6267.38       6703.60        93.29 o
  -5  -8   4        986.30        900.37        54.99 o
  -4  -8   4       2716.32       2486.96        93.26 o
  -3  -8   4       5121.55       5993.48       140.18 o
  -2  -8   4       1088.46       1114.62        58.78 o
  -1  -8   4       4325.90       3976.05       113.61 o
   0  -8   4      13587.29      16320.58       217.30 o
  -7  -7   4       1503.19       1592.72        56.40 o
  -6  -7   4       2525.70       2734.78        45.84 o
  -5  -7   4         84.52         59.17         7.86 o
  -4  -7   4        174.10        170.34        21.29 o
  -3  -7   4       3244.74       3466.00       159.47 o
  -2  -7   4        528.82        501.24        38.41 o
  -1  -7   4        168.34        154.16        23.06 o
  -7  -6   4        876.33        949.20        60.23 o
  -6  -6   4        242.55        164.46        13.31 o
  -5  -6   4       2299.10       2481.45        63.18 o
  -4  -6   4       5994.71       7107.44        75.38 o
  -3  -6   4        276.97        279.44        28.58 o
  -2  -6   4       3736.77       4301.32       103.92 o
  -1  -6   4       3818.74       3889.28        98.05 o
  -7  -5   4        405.90        373.06        41.54 o
  -6  -5   4        180.85        116.35        22.18 o
  -5  -5   4       4119.03       4693.15        92.66 o
  -4  -5   4       2567.32       2464.33        44.40 o
  -3  -5   4       2212.37       1603.99        39.04 o
  -2  -5   4       1283.13       1758.14        87.86 o
  -7  -4   4       8709.06       7819.88       151.17 o
  -6  -4   4       2759.16       2901.80        87.82 o
  -5  -4   4       3452.93       2870.42        86.64 o
  -4  -4   4       7326.02       8703.91        84.79 o
  -3  -4   4        537.52        481.29        19.60 o
  -2  -4   4       1760.10       1393.73        58.39 o
  -1  -4   4       4929.55       5124.81        88.86 o
 -17  -3   4        176.67        228.06        41.43 o
 -16  -3   4        524.16        413.99        48.09 o
 -15  -3   4       1984.80       2287.76       104.56 o
 -14  -3   4       5491.18       6374.98       165.78 o
 -13  -3   4       2611.33       2488.57       100.30 o
 -12  -3   4         84.16         42.52        13.68 o
 -11  -3   4       4748.09       4692.36       119.97 o
 -10  -3   4       2878.71       2875.77        90.78 o
  -9  -3   4        329.55        184.49        23.97 o
  -8  -3   4       1340.50       1212.49        55.73 o
  -6  -3   4       2158.57       2994.74        40.13 o
  -5  -3   4       2894.35       2200.30        66.56 o
  -3  -3   4       2977.25       3210.13        56.33 o
  -2  -3   4       8520.06       9596.35       122.55 o
  -1  -3   4       1490.38       1296.06        45.43 o
   0  -3   4       4644.34       4842.30        80.07 o
 -23  -2   4         31.34        -13.87        28.46 o
 -22  -2   4          4.44        -35.18        35.18 o
 -21  -2   4        232.67        265.42        44.86 o
 -20  -2   4          2.65          0.77        22.39 o
 -19  -2   4         20.97         19.73        19.09 o
 -18  -2   4         52.67        -12.47        24.79 o
 -17  -2   4         19.50         -2.58        22.20 o
 -16  -2   4       1053.34        820.49        62.56 o
 -15  -2   4        398.51        514.04        36.24 o
 -14  -2   4       1706.78       1998.68       102.50 o
 -13  -2   4        169.59        149.03        19.16 o
 -12  -2   4        856.94        939.66        30.24 o
 -11  -2   4       1087.01        844.36        38.00 o
 -10  -2   4       2294.33       2389.44        63.65 o
  -9  -2   4       1520.09       1667.73        45.54 o
  -8  -2   4        104.56        226.83        19.36 o
  -7  -2   4       4967.46       4792.08        70.02 o
  -6  -2   4       2978.06       3004.50        99.10 o
  -5  -2   4       2709.82       2696.02        54.60 o
  -4  -2   4        198.37        191.48         7.27 o
  -3  -2   4      12180.70      12154.71       148.28 o
  -2  -2   4      22111.06      21299.83       164.96 o
  -1  -2   4      10011.66      10563.59       111.23 o
   0  -2   4       6119.80       7242.76        84.55 o
   1  -2   4        917.20        934.16        28.55 o
   2  -2   4       5940.72       6528.03        69.28 o
   3  -2   4       2505.55       1413.37        29.08 o
   8  -2   4        451.82        427.43        32.82 o
   9  -2   4        293.80        336.83        29.92 o
  10  -2   4        296.41        326.60        31.49 o
  11  -2   4        840.33        915.13        53.97 o
  12  -2   4        813.79        788.38        53.19 o
  13  -2   4        298.97        326.35        36.36 o
  14  -2   4        663.13        600.41        49.53 o
  15  -2   4        380.12        426.33        46.43 o
  16  -2   4        165.33        175.30        31.73 o
  17  -2   4        245.32        186.88        31.52 o
  18  -2   4        349.03        374.54        50.92 o
 -26  -1   4          7.78        -22.26        32.44 o
 -25  -1   4         23.15         -1.87        26.09 o
 -24  -1   4        186.09        172.95        42.71 o
 -23  -1   4         82.23         39.71        22.34 o
 -22  -1   4        304.61        402.40        60.34 o
 -21  -1   4        258.29        336.12        56.52 o
 -20  -1   4        439.34        476.49        58.31 o
 -19  -1   4         44.33          9.96        19.98 o
 -18  -1   4         31.30         27.99        18.08 o
 -17  -1   4        489.28        546.35        29.04 o
 -16  -1   4       1693.33       1940.78        44.04 o
 -15  -1   4       2643.76       2708.33        50.65 o
 -14  -1   4        863.99        732.37        25.56 o
 -13  -1   4       3232.18       3267.32        61.04 o
 -12  -1   4       1495.81       1774.09        35.89 o
 -11  -1   4        219.58        186.23        11.50 o
 -10  -1   4       2768.82       2829.60        47.08 o
  -9  -1   4       1887.39       2330.56       103.22 o
  -8  -1   4        322.15        179.63         9.77 o
  -7  -1   4       3210.63       1798.75        41.56 o
  -6  -1   4       3934.27       3758.15        53.49 o
  -5  -1   4      31460.65      30227.80       277.56 o
  -4  -1   4       1002.54       1942.02        67.49 o
  -3  -1   4      50076.55      48874.31       739.77 o
  -2  -1   4       2004.68       2797.68        40.32 o
  -1  -1   4      49586.50      52473.76       192.96 o
   1  -1   4      30629.36      30691.98       107.92 o
   5  -1   4       4262.46       4868.07        82.06 o
   6  -1   4      10171.28      14185.60       153.76 o
   7  -1   4       3969.28       4319.61        91.56 o
   8  -1   4       7092.14       7256.02       126.57 o
   9  -1   4        322.02        333.03        30.86 o
  10  -1   4        249.07        334.52        32.29 o
  11  -1   4         17.11         44.22        16.72 o
  12  -1   4          0.17         -3.51        13.26 o
  13  -1   4        434.03        483.43        44.13 o
  14  -1   4       2019.17       2228.32        98.31 o
  15  -1   4        533.03        531.80        50.89 o
  16  -1   4        407.50        452.48        48.88 o
  17  -1   4        230.83        194.92        36.62 o
  18  -1   4        486.38        435.17        51.66 o
  19  -1   4        406.20        260.02        42.31 o
  20  -1   4        287.44        266.59        44.61 o
  21  -1   4        158.31        104.49        27.81 o
  22  -1   4         47.04         12.36        22.60 o
 -27   0   4          0.13          5.76        25.46 o
 -26   0   4          4.99        -34.38        34.38 o
 -25   0   4        142.64        255.22        53.90 o
 -24   0   4        160.01        254.62        55.83 o
 -23   0   4          5.11         29.23        26.15 o
 -22   0   4         26.64        276.05        56.75 o
 -21   0   4       1658.28       2252.85       125.35 o
 -20   0   4         66.31        122.52        38.09 o
 -19   0   4        535.75        493.48        26.09 o
 -18   0   4         36.63         34.41         9.24 o
 -17   0   4        119.43        109.44        13.37 o
 -16   0   4       2164.40       2107.32        55.10 o
 -15   0   4        132.09        161.68        16.31 o
 -14   0   4       2901.33       2601.32        50.30 o
 -13   0   4       2951.35       3181.31        61.65 o
 -12   0   4         13.97         40.82        16.19 o
 -11   0   4       2515.68       2079.12        74.86 o
 -10   0   4      11869.73      13951.79        97.35 o
  -9   0   4        884.19       1173.63        27.71 o
  -8   0   4       4168.28       4703.46        88.74 o
  -7   0   4        698.21        993.03       115.45 o
  -6   0   4       2445.69       1257.93        45.64 o
  -5   0   4       2032.30       2090.48        40.20 o
  -4   0   4      17846.08      23301.40       134.67 o
  -3   0   4       4124.49       1364.76        21.07 o
  -2   0   4      66077.41      75320.27       706.19 o
  -1   0   4       1861.90       1247.06        33.27 o
   0   0   4      34982.75      42304.50       199.41 o
   1   0   4       3282.76       2433.57        52.35 o
   3   0   4       4134.95       1617.64        26.93 o
   4   0   4      11357.71      15013.86        92.02 o
   5   0   4       6921.32       6437.51       160.26 o
   6   0   4      35731.05      44167.46       265.56 o
   7   0   4        238.76        368.65        73.28 o
   8   0   4       1572.74       1563.20       110.13 o
   9   0   4         57.32         93.39         7.60 o
  10   0   4        960.15        879.11        49.06 o
  11   0   4        512.90        407.03        36.06 o
  12   0   4         18.46        -12.88        16.71 o
  13   0   4        275.10        225.30        30.88 o
  14   0   4        843.28        691.43        55.27 o
  15   0   4          0.04          2.20        16.43 o
  16   0   4          1.64        -11.62        19.46 o
  17   0   4        237.53        270.82        40.35 o
  18   0   4         70.63        104.53        29.88 o
  19   0   4        137.07        108.98        29.23 o
  20   0   4          0.21        -31.80        31.80 o
  21   0   4        290.45        277.85        44.84 o
  22   0   4         15.42        -33.09        33.09 o
  23   0   4          1.71        -39.30        39.30 o
  24   0   4          0.23          0.54        23.12 o
  25   0   4          0.35        -28.13        30.30 o
  26   0   4          4.20         25.77        24.99 o
 -27   1   4          3.63        -32.15        32.15 o
 -26   1   4          7.68        -36.45        36.45 o
 -25   1   4         23.17         64.33        32.61 o
 -24   1   4        185.25        218.13        50.51 o
 -23   1   4         82.18         38.40        25.85 o
 -22   1   4        304.82        389.15        58.10 o
 -21   1   4        257.79        344.15        56.98 o
 -20   1   4        440.35        495.37        27.48 o
 -19   1   4         44.39         34.63         9.34 o
 -18   1   4         30.52         10.54        11.34 o
 -17   1   4        489.45        535.85        26.01 o
 -16   1   4       1693.16       2022.99        47.71 o
 -15   1   4       2643.41       2711.95        68.01 o
 -14   1   4        863.73        794.59        31.91 o
 -13   1   4       3231.58       3255.57        94.42 o
 -12   1   4       1498.04       1727.85        38.72 o
 -11   1   4        221.23        173.76        19.35 o
 -10   1   4       2769.79       2830.18        57.31 o
  -9   1   4       1885.98       2312.79        66.88 o
  -8   1   4        320.30        160.17        17.29 o
  -7   1   4       3207.70       1751.50        52.57 o
  -5   1   4      31445.75      29098.91       147.15 o
  -4   1   4       1004.35       1990.78        27.17 o
  -3   1   4      50073.55      48941.55       862.32 o
  -2   1   4       2000.03       2971.97        26.60 o
  -1   1   4      49595.38      53439.89       243.29 o
   0   1   4       1575.70        900.08        32.38 o
   1   1   4      30637.89      31337.14       192.85 o
   2   1   4        396.01        361.68         8.94 o
   3   1   4       1302.14       1527.18        33.95 o
   4   1   4      20827.07      20859.67        75.13 o
   5   1   4       4275.28       4658.73       106.23 o
   6   1   4      10166.29      14235.56       321.43 o
   7   1   4       3963.46       4304.84        98.97 o
   8   1   4       7087.38       7247.89       117.41 o
   9   1   4        321.73        322.11        14.56 o
  10   1   4        250.26        307.79        14.56 o
  11   1   4         17.55         33.56        12.30 o
  12   1   4          0.15          7.27         8.57 o
  13   1   4        434.46        464.43        45.40 o
  14   1   4       2023.52       2233.20        68.19 o
  15   1   4        535.24        512.02        49.76 o
  16   1   4        407.53        411.99        47.46 o
  17   1   4        231.19        177.69        36.23 o
  18   1   4        485.36        525.59        57.31 o
  19   1   4        406.89        308.09        44.66 o
  20   1   4        286.94        276.18        44.50 o
  21   1   4        158.12        121.04        31.75 o
  22   1   4         47.09         -3.35        25.34 o
  23   1   4         19.60         -2.95        17.84 o
  24   1   4         54.67         32.83        18.08 o
  25   1   4         18.59         29.15        18.13 o
  26   1   4         41.31         36.34        22.22 o
 -27   2   4         13.75         -7.02        25.98 o
 -26   2   4         13.29        -30.60        30.60 o
 -25   2   4        109.71        146.23        43.45 o
 -24   2   4        118.64         93.41        35.84 o
 -23   2   4         31.27         14.72        19.72 o
 -22   2   4          4.45        -37.14        37.14 o
 -21   2   4        231.51        236.42        26.37 o
 -20   2   4          2.65         12.52        27.86 o
 -19   2   4         21.14          3.25        15.94 o
 -18   2   4         52.81         33.99        11.97 o
 -17   2   4         19.15          2.43         8.14 o
 -16   2   4       1053.41        905.47        41.97 o
 -15   2   4        396.73        492.46        35.80 o
 -14   2   4       1707.64       1968.04        84.26 o
 -13   2   4        170.85        128.79        21.75 o
 -12   2   4        858.66        963.96        51.86 o
 -11   2   4       1080.77        841.73        48.26 o
 -10   2   4       2297.18       2572.68        79.28 o
  -9   2   4       1519.58       1597.08        61.40 o
  -8   2   4        107.52        225.44        22.58 o
  -7   2   4       4971.14       4602.07        95.26 o
  -3   2   4      12172.26      11794.15        80.59 o
  -2   2   4      22081.50      21906.78       181.27 o
  -1   2   4      10020.41      10884.04        89.52 o
   0   2   4       6118.94       7011.07       138.26 o
   1   2   4        915.09        980.54        23.13 o
   2   2   4       5959.73       6631.85       115.58 o
   3   2   4       2498.75       1459.90        50.93 o
   4   2   4        999.27       1179.55        27.82 o
   5   2   4       1705.90       1419.82        49.12 o
   6   2   4        681.67        846.74        25.02 o
   7   2   4       1795.00       2227.60        52.11 o
   8   2   4        452.95        423.60        20.11 o
   9   2   4        293.18        278.92        20.64 o
  10   2   4        294.52        317.27        33.17 o
  11   2   4        840.86        830.48        54.55 o
  12   2   4        812.77        786.47        38.51 o
  13   2   4        299.01        316.38        26.35 o
  14   2   4        664.17        544.05        34.15 o
  15   2   4        380.04        451.86        34.11 o
  16   2   4        165.46        168.05        23.67 o
  17   2   4        243.62        233.91        25.64 o
  18   2   4        349.73        391.58        50.54 o
  19   2   4        124.88         95.27        19.42 o
  20   2   4         92.07         50.73        30.63 o
  21   2   4         42.64         11.82        14.87 o
  22   2   4        104.00         70.96        18.45 o
  23   2   4         76.40         70.24        28.88 o
  24   2   4          6.95        -17.79        17.79 o
  25   2   4         21.90         12.06        16.80 o
  26   2   4          2.50         -6.09        23.90 o
 -27   3   4          2.16          2.86        23.29 o
 -26   3   4         78.23         -4.56        29.08 o
 -25   3   4          7.99          7.62        22.88 o
 -24   3   4         72.73         64.71        31.34 o
 -23   3   4          4.84        -28.74        28.74 o
 -22   3   4         45.15         12.46        23.14 o
 -21   3   4        115.56         71.60        40.48 o
 -20   3   4        207.09        193.29        24.39 o
 -19   3   4         90.84         92.22        12.50 o
 -18   3   4        126.75        159.04        15.82 o
 -17   3   4        176.57        242.48        19.56 o
 -16   3   4        524.15        456.79        24.58 o
 -15   3   4       1985.07       2017.70        90.05 o
 -14   3   4       5494.44       6005.61       148.01 o
 -13   3   4       2612.11       2467.79        93.17 o
 -12   3   4         83.75         48.04        13.66 o
 -11   3   4       4751.16       4530.27       119.37 o
 -10   3   4       2878.39       2803.75        91.59 o
  -9   3   4        329.16        187.80        23.86 o
  -8   3   4       1344.41       1179.95        54.62 o
  -7   3   4      11139.01      10874.90       142.25 o
  -5   3   4       2899.67       2233.78        55.02 o
  -3   3   4       2973.15       3055.42        50.67 o
  -2   3   4       8535.79       9545.72        55.45 o
  -1   3   4       1481.08       1382.71        32.47 o
   0   3   4       4644.89       5160.84        58.22 o
   1   3   4       4255.91       2695.12        36.23 o
   2   3   4        664.12        894.82        27.29 o
   3   3   4       1842.56       1874.98        55.90 o
   4   3   4       1503.51       1515.14        27.11 o
   5   3   4       3511.01       3563.95        63.02 o
   6   3   4        607.15        473.04        19.64 o
   7   3   4       3703.72       3620.86        56.14 o
   8   3   4       2381.05       3457.74        56.55 o
   9   3   4        178.63        224.14        15.90 o
  10   3   4        256.85        319.62        19.12 o
  11   3   4         37.63         26.80        10.82 o
  12   3   4        133.91        133.66        15.45 o
  13   3   4        220.67        167.79        19.30 o
  14   3   4        561.30        475.77        26.46 o
  15   3   4        135.13        116.49        14.63 o
  16   3   4         56.72         78.92        12.80 o
  17   3   4        482.67        428.59        40.36 o
  18   3   4        202.68        203.99        20.80 o
  19   3   4        231.67        243.50        23.80 o
  20   3   4        309.99        403.62        30.42 o
  21   3   4         82.83         97.02        21.76 o
  22   3   4          1.21         24.94        30.02 o
  23   3   4         17.51        -15.87        15.87 o
  24   3   4         62.02         58.10        18.71 o
  25   3   4         64.18         36.52        26.06 o
  26   3   4         19.09        -16.72        27.65 o
 -27   4   4         28.17         25.24        28.93 o
 -26   4   4         36.65         23.23        26.20 o
 -25   4   4        160.27        191.91        48.95 o
 -24   4   4         22.67         40.24        30.68 o
 -23   4   4         17.85          6.70        21.93 o
 -22   4   4         35.90         31.17        13.98 o
 -21   4   4         72.04         52.63        24.48 o
 -20   4   4         89.51         63.22        37.03 o
 -19   4   4          4.77         -7.74         7.74 o
 -18   4   4        231.39        308.10        33.67 o
 -17   4   4        355.05        504.15        25.73 o
 -16   4   4        142.90        143.39        27.78 o
 -15   4   4        842.74        910.09        64.11 o
 -14   4   4        844.00        842.99        59.12 o
 -13   4   4         40.90         91.40        21.58 o
 -12   4   4        413.03        397.14        20.00 o
 -11   4   4         55.17        136.15        24.26 o
 -10   4   4        214.31        138.70        10.64 o
  -9   4   4         71.21         49.38        16.06 o
  -8   4   4        911.59       1084.16        42.77 o
  -7   4   4       8705.13       7744.84        95.25 o
  -6   4   4       2762.46       2705.65        61.44 o
  -5   4   4       3456.93       3069.74        36.57 o
  -4   4   4       7322.38       9088.94        85.95 o
  -3   4   4        531.91        472.95        16.42 o
  -2   4   4       1760.95       1452.77        42.64 o
  -1   4   4       4931.94       5166.12       100.77 o
   0   4   4        131.16        213.41        14.71 o
   1   4   4       3285.67       3452.73        45.36 o
   2   4   4        298.60        213.01        11.55 o
   3   4   4         52.90         88.18         8.12 o
   4   4   4        279.41        350.15        14.09 o
   5   4   4       7393.08       6609.60        68.39 o
   6   4   4        543.86        723.01        17.30 o
   7   4   4       3126.47       3115.08       101.41 o
   8   4   4        722.59        897.85        30.18 o
   9   4   4        176.66        233.93        17.21 o
  10   4   4        826.58       1049.18        35.37 o
  11   4   4       2338.66       2464.02        56.35 o
  12   4   4       1178.38       1136.06        39.12 o
  13   4   4          7.53         19.21        12.57 o
  14   4   4       2335.32       2438.49       120.83 o
  15   4   4         86.24         59.46        17.53 o
  16   4   4         22.95         40.37        14.86 o
  17   4   4        152.11        195.53        20.39 o
  18   4   4         57.54         73.21        16.19 o
  19   4   4         73.45         88.94        16.58 o
  20   4   4         12.61        -12.93        12.93 o
  21   4   4        313.62        327.59        29.73 o
  22   4   4        192.02        317.40        36.34 o
  23   4   4        228.27        276.94        33.84 o
  24   4   4         62.62         -8.00        28.31 o
  25   4   4          8.88        -25.14        28.94 o
  26   4   4         17.45         20.04        29.72 o
 -26   5   4         48.06         45.03        32.41 o
 -25   5   4         17.61        121.23        45.06 o
 -24   5   4        204.18        280.49        53.62 o
 -23   5   4         36.08         30.47        15.10 o
 -22   5   4          8.91          9.00        50.41 o
 -21   5   4        232.39        208.76        29.18 o
 -20   5   4        339.13        427.55        38.72 o
 -19   5   4         85.97         51.34        21.15 o
 -18   5   4       1357.01       1342.75        86.09 o
 -17   5   4         87.81        194.17        20.78 o
 -16   5   4         49.96         36.68         8.69 o
 -15   5   4       1462.10       1643.18        47.91 o
 -14   5   4       2526.06       2636.96        56.84 o
 -13   5   4       1460.16       1244.52        36.95 o
 -12   5   4        172.32        168.43        21.95 o
 -11   5   4       4550.94       4445.59        64.98 o
 -10   5   4       1913.07       2189.90        38.95 o
  -9   5   4       1073.79       1053.10        49.37 o
  -8   5   4       1664.34       2375.13        58.58 o
  -7   5   4        407.42        391.45        31.54 o
  -6   5   4        181.08        111.52        10.51 o
  -5   5   4       4116.98       4924.68        93.15 o
  -4   5   4       2569.09       2510.47        60.54 o
  -3   5   4       2207.91       1634.29        47.79 o
  -2   5   4       1288.11       1858.31        53.56 o
  -1   5   4      11854.27      11214.76       190.41 o
   0   5   4       5026.76       5937.40        81.19 o
   1   5   4       4906.27       4781.15       126.66 o
   2   5   4       1169.41       1378.97        47.52 o
   3   5   4       4911.59       5581.72       103.13 o
   4   5   4       2899.93       2598.21        87.78 o
   5   5   4       2502.65       2275.18        57.47 o
   6   5   4       3158.03       3732.41        73.65 o
   7   5   4       9102.85       9042.52        95.88 o
   8   5   4        253.68        312.89        14.47 o
   9   5   4        795.63        809.51        26.57 o
  10   5   4        231.18        240.19        18.60 o
  11   5   4       1332.61       1422.59        49.53 o
  12   5   4        732.68        603.96        29.41 o
  13   5   4        288.29        282.58        22.70 o
  14   5   4        987.83        909.78        44.98 o
  15   5   4        376.93        330.37        28.87 o
  16   5   4        684.11        712.95        61.41 o
  17   5   4         90.46         78.57        16.38 o
  18   5   4        172.71        174.62        19.93 o
  19   5   4         21.79         -3.49        12.07 o
  20   5   4        102.65         38.49        13.55 o
  21   5   4         62.23         63.75        15.32 o
  22   5   4        100.74        141.08        22.12 o
  23   5   4          8.30         26.47        30.08 o
  24   5   4        123.60        177.02        45.33 o
  25   5   4          6.43        -23.53        23.53 o
  26   5   4         35.64         -6.84        23.70 o
 -26   6   4          3.53         15.42        22.39 o
 -25   6   4        202.36        326.07        61.68 o
 -24   6   4          5.21         19.40        32.93 o
 -23   6   4         23.33        -22.47        22.47 o
 -22   6   4         51.79         53.24        93.82 o
 -21   6   4        376.70        543.05        46.71 o
 -20   6   4        120.51        157.37        37.95 o
 -19   6   4        375.80        376.45        51.56 o
 -18   6   4        175.07        161.25        34.66 o
 -17   6   4         39.47          2.22        26.25 o
 -16   6   4          2.53         -0.67        14.27 o
 -15   6   4       1390.45       1652.82        63.98 o
 -14   6   4       1857.06       1884.74       154.16 o
 -13   6   4        562.69        629.75        54.80 o
 -12   6   4        384.67        439.56        20.23 o
 -11   6   4       1013.70        953.57        43.20 o
 -10   6   4        544.71        866.54        22.87 o
  -9   6   4        219.76        218.03        10.89 o
  -8   6   4       2088.76       2373.41        60.01 o
  -7   6   4        875.29        839.82        21.31 o
  -6   6   4        238.97        188.17        15.05 o
  -5   6   4       2296.14       2493.10       110.83 o
  -3   6   4        273.97        272.44        23.10 o
  -2   6   4       3741.85       4647.93        94.08 o
  -1   6   4       3817.51       4054.30        53.85 o
   0   6   4        210.29        289.46        16.08 o
   1   6   4        133.11        108.26        10.21 o
   2   6   4       1140.83       1506.30        51.80 o
   3   6   4       4559.43       4241.39        79.23 o
   4   6   4       2002.84       2494.66        60.07 o
   5   6   4        808.47        913.85        38.61 o
   6   6   4        365.59        435.72        27.17 o
   7   6   4       2319.49       2309.68        63.48 o
   8   6   4       1543.63       1669.99        45.15 o
   9   6   4       2778.79       3022.49        86.85 o
  10   6   4        582.01        628.36        19.02 o
  11   6   4        784.73        639.99        36.57 o
  12   6   4         23.55         36.23        11.44 o
  13   6   4       1181.65       1237.15        45.23 o
  14   6   4        480.21        435.96        28.96 o
  15   6   4         64.39        142.92        18.83 o
  16   6   4         59.79         43.93        11.81 o
  17   6   4         25.01         21.82        12.20 o
  18   6   4        154.79        151.13        24.20 o
  19   6   4         45.26         59.08        14.20 o
  20   6   4         71.40         74.61        15.59 o
  21   6   4        149.18        132.14        22.58 o
  22   6   4        254.18        397.42        42.97 o
  23   6   4        169.78        244.17        35.45 o
  24   6   4         79.00         95.52        25.88 o
  25   6   4         27.45         44.46        28.45 o
 -26   7   4         53.56         40.35        26.38 o
 -25   7   4         16.00         49.92        33.56 o
 -24   7   4         35.47         42.13        18.46 o
 -23   7   4         18.66        -21.66        21.66 o
 -22   7   4        165.36        183.67        52.48 o
 -21   7   4         60.61         52.95        27.95 o
 -20   7   4         74.96         78.71        29.48 o
 -19   7   4        129.84        131.35        33.65 o
 -18   7   4        189.63        128.29        33.89 o
 -17   7   4        372.36        364.78        49.53 o
 -16   7   4          8.39        -17.21        26.71 o
 -15   7   4        709.33        709.94        65.79 o
 -14   7   4        128.90         97.21        39.05 o
 -13   7   4        274.71        141.35        47.22 o
 -12   7   4        183.03        184.70        12.27 o
 -11   7   4       2557.65       2377.72        86.55 o
 -10   7   4          9.03         17.78        11.96 o
  -9   7   4         32.14         10.18         3.29 o
  -8   7   4       1295.87       1418.57        29.48 o
  -7   7   4       1505.62       1688.37        51.12 o
  -6   7   4       2526.81       2892.24        81.01 o
  -5   7   4         84.25         66.02        10.03 o
  -4   7   4        172.06        188.12        19.51 o
  -3   7   4       3240.68       3547.87        87.32 o
  -2   7   4        527.33        535.24        35.41 o
  -1   7   4        167.08        139.82        10.48 o
   0   7   4        416.53        537.79        20.88 o
   1   7   4        582.36        452.55        19.45 o
   2   7   4        166.09        214.39        18.98 o
   3   7   4        462.01        529.25        29.88 o
   4   7   4       2282.67       2491.94       111.56 o
   5   7   4        303.12        235.49        21.24 o
   6   7   4       1505.91       1502.43        51.03 o
   7   7   4        382.92        356.59        26.23 o
   8   7   4        816.85        825.90        33.28 o
   9   7   4       1276.72       1275.92        42.36 o
  10   7   4        201.49        177.04        17.70 o
  11   7   4        552.30        517.23        29.92 o
  12   7   4        285.52        287.38        22.45 o
  13   7   4         43.48         26.96        11.93 o
  14   7   4       1335.47       1320.03        48.49 o
  15   7   4        400.84        292.86        24.57 o
  16   7   4         47.78         45.80        12.97 o
  17   7   4         73.08         64.14        18.55 o
  18   7   4        362.82        312.91        32.70 o
  19   7   4        155.04        141.33        24.19 o
  20   7   4        129.30        131.80        39.94 o
  21   7   4        124.85        141.45        27.33 o
  22   7   4         17.52         46.61        38.23 o
  23   7   4         51.48         70.13        23.36 o
  24   7   4         24.19         41.14        21.37 o
  25   7   4        168.85        215.61        34.88 o
 -25   8   4        107.88        199.66        50.31 o
 -24   8   4        141.34        176.87        31.51 o
 -23   8   4          5.68        -33.81        33.81 o
 -22   8   4         13.71         17.61        23.35 o
 -21   8   4        390.30        554.45        68.08 o
 -20   8   4         30.84         25.44        23.91 o
 -19   8   4         86.31        106.34        32.33 o
 -18   8   4         63.78         70.60        25.10 o
 -17   8   4         51.59         44.89        26.40 o
 -16   8   4        464.66        497.97        60.40 o
 -15   8   4        606.80        596.14        63.12 o
 -14   8   4        536.15        498.37        56.06 o
 -13   8   4        505.48        459.22        35.06 o
 -12   8   4         71.33        111.29        19.25 o
 -11   8   4       2797.46       2876.59        81.72 o
 -10   8   4       1629.16       2084.87       123.58 o
  -9   8   4        776.06        751.96        23.50 o
  -8   8   4        472.69        496.43        20.04 o
  -7   8   4        198.90        196.78        13.42 o
  -6   8   4       6265.50       6881.02       117.65 o
  -5   8   4        984.26        966.15        37.92 o
  -4   8   4       2711.61       2579.84       169.88 o
  -3   8   4       5116.57       5810.50       122.16 o
  -2   8   4       1087.79       1248.62        58.29 o
  -1   8   4       4325.41       4378.17       112.62 o
   0   8   4      13586.73      16718.28       129.68 o
   1   8   4        310.16        381.96        47.46 o
   2   8   4        126.73        194.43        19.94 o
   3   8   4       1290.06       1237.54        47.58 o
   4   8   4       4935.75       5407.12       167.65 o
   5   8   4        198.52        166.61        20.62 o
   6   8   4       2208.11       2474.56        70.52 o
   7   8   4        346.13        354.59        48.50 o
   8   8   4        360.61        359.60        28.49 o
   9   8   4        249.46        245.29        20.26 o
  10   8   4        460.88        502.71        28.03 o
  11   8   4         86.14         40.90        12.33 o
  12   8   4        345.83        274.92        29.19 o
  13   8   4        337.21        416.53        28.06 o
  14   8   4         99.58         52.13        18.49 o
  15   8   4        181.01        159.14        18.46 o
  16   8   4         44.64         20.74        11.08 o
  17   8   4         46.59         50.82        17.01 o
  18   8   4         18.47         15.72        25.04 o
  19   8   4         60.44         47.63        26.20 o
  20   8   4        126.70        128.76        39.90 o
  21   8   4         47.79         18.20        23.04 o
  22   8   4         65.62         67.29        43.31 o
  23   8   4         50.35         61.66        23.17 o
  24   8   4         52.89         39.93        44.09 o
  25   8   4          4.37        -35.62        35.62 o
 -25   9   4          9.38         -1.62        24.09 o
 -24   9   4         35.83         24.94        19.42 o
 -23   9   4          9.26        -26.68        28.58 o
 -22   9   4         96.32        124.43        35.44 o
 -21   9   4         34.37         28.62        27.26 o
 -20   9   4         71.31         82.27        32.24 o
 -19   9   4         28.95         17.35        22.88 o
 -18   9   4         24.79        -22.22        27.29 o
 -17   9   4         16.28          0.60        25.94 o
 -16   9   4         86.84         35.56        21.56 o
 -15   9   4         32.21         -6.68        29.33 o
 -14   9   4        255.53        279.35        28.77 o
 -13   9   4         98.35         57.79        29.83 o
 -12   9   4         19.41         -9.33        15.64 o
 -11   9   4        265.79        222.31        28.32 o
 -10   9   4        215.04        217.86        13.48 o
  -9   9   4         56.17         23.84         8.78 o
  -8   9   4         22.74         16.02         6.16 o
  -7   9   4        484.68        386.78        20.71 o
  -6   9   4        411.57        487.87        27.95 o
  -5   9   4        139.59        149.27        18.02 o
  -4   9   4        591.34        541.70        30.89 o
  -3   9   4       1384.89       1353.69        50.32 o
  -2   9   4        293.50        543.84        41.50 o
  -1   9   4         36.16         65.07        23.36 o
   0   9   4      11416.92      13347.43       215.70 o
   1   9   4       1433.88       1848.17        85.30 o
   2   9   4        101.35        148.09        19.11 o
   3   9   4       1609.99       1794.30        60.88 o
   4   9   4       4760.68       5856.17       108.57 o
   5   9   4        575.22        566.69        36.41 o
   6   9   4        187.58        154.62        19.65 o
   7   9   4       2186.94       2015.21        67.76 o
   8   9   4       1291.21       1492.06        69.62 o
   9   9   4         81.08         83.78        15.55 o
  10   9   4        351.89        332.35        24.69 o
  11   9   4        114.48         85.59        14.67 o
  12   9   4        224.53        247.13        21.68 o
  13   9   4        414.36        438.42        30.38 o
  14   9   4        722.38        734.10        39.16 o
  15   9   4        357.08        498.15        33.75 o
  16   9   4          0.81         15.50        11.12 o
  17   9   4        140.97        153.90        26.13 o
  18   9   4        295.97        273.32        50.25 o
  19   9   4        170.96        222.27        47.73 o
  20   9   4         75.25         80.39        35.40 o
  21   9   4        436.38        509.15        71.22 o
  22   9   4          0.23         19.24        26.32 o
  23   9   4         43.33         57.10        29.08 o
  24   9   4         21.96         23.15        17.88 o
 -25  10   4         74.40        101.98        44.61 o
 -24  10   4         61.01         69.50        35.59 o
 -23  10   4         34.71          4.92        28.92 o
 -22  10   4          6.67         38.12        31.91 o
 -21  10   4        405.23        436.85        66.43 o
 -20  10   4         19.19          5.72        22.93 o
 -19  10   4         83.44        116.91        36.36 o
 -18  10   4        359.89        332.73        59.26 o
 -17  10   4         23.76         -2.33        28.42 o
 -16  10   4          7.28        -31.51        31.51 o
 -15  10   4        142.24        143.29        35.85 o
 -14  10   4        736.13        816.21        54.22 o
 -13  10   4        536.81        432.54        36.69 o
 -12  10   4        192.76        186.93        25.08 o
 -11  10   4       1245.80       1021.15        53.43 o
 -10  10   4       1651.37       1580.91        39.31 o
  -9  10   4        729.14        585.77        29.27 o
  -8  10   4        731.72        582.64        31.63 o
  -7  10   4          4.00         -5.40         8.86 o
  -6  10   4       1772.44       2073.43        61.36 o
  -5  10   4        209.43        280.16        26.06 o
  -4  10   4       5614.70       6149.57       191.81 o
  -3  10   4        837.74        740.61        38.23 o
  -2  10   4         56.31        100.93        21.60 o
  -1  10   4        287.48        262.37        33.15 o
   0  10   4       3332.92       3317.06       113.58 o
   1  10   4        930.93        935.14        65.39 o
   2  10   4        124.68        108.50        27.04 o
   3  10   4        463.49        353.47        42.68 o
   4  10   4       2167.41       2084.03        68.21 o
   5  10   4        254.46        215.94        24.61 o
   6  10   4        799.33        711.70        41.29 o
   7  10   4       2137.72       2110.84        73.17 o
   8  10   4       1197.34       1230.23        56.46 o
   9  10   4        507.32        445.34        28.78 o
  10  10   4        839.87        859.85        39.76 o
  11  10   4        259.03        210.51        21.42 o
  12  10   4        124.95        155.73        23.87 o
  13  10   4         49.72         37.50        13.61 o
  14  10   4        623.14        603.76        35.92 o
  15  10   4         26.75         25.72        12.15 o
  16  10   4        107.31         90.32        17.52 o
  17  10   4         70.54        100.00        26.46 o
  18  10   4         38.12         52.67        20.38 o
  19  10   4         61.81         18.63        26.83 o
  20  10   4         11.78          2.30        25.14 o
  21  10   4         64.08         99.39        39.73 o
  22  10   4         49.62         75.35        33.05 o
  23  10   4         55.12         68.60        23.44 o
 -25  11   4         18.15        111.01        49.51 o
 -24  11   4        128.42        115.78        47.31 o
 -23  11   4         11.09         51.64        32.36 o
 -22  11   4         36.86        134.81        44.93 o
 -21  11   4         76.74        130.73        45.83 o
 -20  11   4         51.48         58.67        34.55 o
 -19  11   4         46.51         -2.47        24.88 o
 -18  11   4        428.36        486.94        67.66 o
 -17  11   4          1.85        -32.27        32.27 o
 -16  11   4         21.15        -29.93        29.93 o
 -15  11   4         17.31         11.92        21.81 o
 -14  11   4        648.71        628.03        73.09 o
 -13  11   4        324.83        286.14        39.15 o
 -12  11   4        336.01        317.24        31.21 o
 -11  11   4       1283.99       1173.47        58.57 o
 -10  11   4         97.24        140.78        24.55 o
  -9  11   4        168.53         70.76        10.30 o
  -8  11   4        115.19        105.72        21.33 o
  -7  11   4        121.00         78.69        10.56 o
  -6  11   4        106.47        111.64        15.97 o
  -5  11   4        228.43        254.73        24.45 o
  -4  11   4       2599.25       2905.21        99.23 o
  -3  11   4       1952.47       1851.64        66.64 o
  -2  11   4       1259.68       1277.67        72.55 o
  -1  11   4       5402.52       5075.42       108.97 o
   0  11   4       1233.17       1467.88        81.01 o
   1  11   4       1014.66        884.40        70.78 o
   2  11   4       2673.66       2815.13       117.34 o
   3  11   4       1956.40       1933.48       101.44 o
   4  11   4        983.40       1021.08        73.68 o
   5  11   4       1302.76       1162.14        80.58 o
   6  11   4       1613.19       1681.43        82.48 o
   7  11   4       1056.98        959.46        56.84 o
   8  11   4       1620.08       1626.56        66.45 o
   9  11   4        396.89        339.98        42.24 o
  10  11   4        191.79        226.89        22.79 o
  11  11   4        343.99        316.90        28.45 o
  12  11   4        173.50        135.08        17.45 o
  13  11   4        235.87        209.97        23.15 o
  14  11   4        146.61        165.77        21.97 o
  15  11   4        295.16        397.24        41.99 o
  16  11   4        108.51        143.69        29.15 o
  17  11   4        113.73        186.54        32.76 o
  18  11   4        274.26        271.84        37.99 o
  19  11   4         18.17        -21.48        32.65 o
  20  11   4         46.58         47.86        24.95 o
  21  11   4         35.93         42.57        31.58 o
  22  11   4         76.76         69.06        39.88 o
 -23  12   4          6.71        -24.12        30.20 o
 -22  12   4         41.56         37.22        27.93 o
 -21  12   4         17.87          6.63        27.23 o
 -20  12   4         34.49         16.11        24.15 o
 -19  12   4          4.23         -3.32        25.50 o
 -18  12   4         31.13         -8.77        33.25 o
 -17  12   4        272.98        221.81        47.47 o
 -16  12   4         53.79         30.88        15.98 o
 -15  12   4        174.02        184.89        29.21 o
 -14  12   4        114.40         73.65        27.90 o
 -13  12   4         17.37        -21.95        21.95 o
 -12  12   4          3.86        -20.55        20.55 o
 -11  12   4         52.02         32.01        17.26 o
 -10  12   4        546.42        522.81        40.83 o
  -9  12   4         29.39         15.92        17.15 o
  -8  12   4        341.65        331.46        21.83 o
  -7  12   4        551.45        589.60        37.11 o
  -6  12   4         34.92         10.20        15.35 o
  -5  12   4        146.35        126.70        19.14 o
  -4  12   4        758.27        958.73        49.08 o
  -3  12   4       1790.17       1752.86        66.59 o
  -2  12   4        252.09        312.64        29.80 o
  -1  12   4          7.42          2.14        16.28 o
   0  12   4       1183.69       1505.34        62.30 o
   1  12   4        292.11        392.17        50.31 o
   2  12   4        151.68        162.97        34.89 o
   3  12   4       1325.33       1283.65        86.57 o
   4  12   4         24.11         35.24        24.17 o
   5  12   4       1042.01        951.42        81.46 o
   6  12   4        430.45        497.85        60.14 o
   7  12   4       1885.68       1982.38        75.50 o
   8  12   4        301.62        343.32        36.34 o
   9  12   4         70.83         86.02        19.62 o
  10  12   4         83.17        117.91        18.50 o
  11  12   4       1053.72        966.94        45.81 o
  12  12   4        284.04        296.05        26.35 o
  13  12   4        234.64        223.11        24.70 o
  14  12   4        897.25       1001.88        64.88 o
  15  12   4         14.15         62.74        24.96 o
  16  12   4        104.33        150.58        31.40 o
  17  12   4        193.71        242.68        41.91 o
  18  12   4         99.88        118.88        50.37 o
  19  12   4          8.87         30.06        29.49 o
  20  12   4          6.89         11.61        27.94 o
  21  12   4        117.97        149.50        49.21 o
 -22  13   4          0.14         -6.65        25.79 o
 -21  13   4         14.42         50.33        34.35 o
 -20  13   4         15.34          4.60        28.45 o
 -19  13   4         36.49         30.14        26.84 o
 -18  13   4        177.95        206.33        53.22 o
 -17  13   4         32.60         32.63        31.44 o
 -16  13   4         25.87         -5.07        18.24 o
 -15  13   4        237.94        239.25        42.10 o
 -14  13   4        547.68        593.81       126.85 o
 -13  13   4        152.21        128.78        37.35 o
 -12  13   4         36.77        119.99        24.77 o
 -11  13   4       2748.41       2777.77        97.01 o
 -10  13   4        354.41        512.71        44.42 o
  -9  13   4         33.18         11.85        18.24 o
  -8  13   4        266.91        309.05        30.32 o
  -7  13   4        178.92        154.59        43.08 o
  -6  13   4        471.18        512.99        36.69 o
  -5  13   4        171.17        151.22        22.13 o
  -4  13   4        383.27        346.15        32.76 o
  -3  13   4        139.17        129.97        20.03 o
  -2  13   4        533.73        559.81        40.51 o
  -1  13   4       4581.09       4615.22       113.89 o
   0  13   4         21.99         44.29        19.76 o
   1  13   4       2032.53       2118.48        79.53 o
   2  13   4        540.41        628.66        43.83 o
   3  13   4        143.57        155.36        37.74 o
   4  13   4         15.07          6.58        15.76 o
   5  13   4        362.00        363.15        51.52 o
   6  13   4        918.35       1133.80        89.18 o
   7  13   4        314.78        367.41        56.74 o
   8  13   4        169.93        221.65        45.94 o
   9  13   4         67.72         57.50        17.86 o
  10  13   4         96.73         90.93        15.33 o
  11  13   4        151.69        109.75        17.04 o
  12  13   4         29.15        -12.08        19.09 o
  13  13   4         62.90         45.33        50.17 o
  14  13   4        168.45        169.33        30.15 o
  15  13   4         61.28         44.40        18.65 o
  16  13   4         12.25        -15.62        22.53 o
  17  13   4        249.16        284.72        39.42 o
  18  13   4         25.82          3.64        20.61 o
  19  13   4         39.94         34.99        20.43 o
  20  13   4          5.20        -21.92        30.68 o
 -20  14   4         21.05          9.50        27.33 o
 -19  14   4          8.79         12.24        30.00 o
 -18  14   4         15.87         28.40        29.36 o
 -17  14   4         32.00        -10.50        19.06 o
 -16  14   4          8.36         -9.97        28.94 o
 -15  14   4        218.90        258.24        35.22 o
 -14  14   4         70.27         38.50        37.52 o
 -13  14   4         22.27        -24.67        24.74 o
 -12  14   4         94.89         59.08        18.43 o
 -11  14   4        665.21        665.99        48.80 o
 -10  14   4         45.37         55.21        24.41 o
  -9  14   4         99.19         46.36        34.97 o
  -8  14   4         40.09          9.04        39.66 o
  -7  14   4         70.91         53.44        20.65 o
  -6  14   4         64.51         52.35        14.93 o
  -5  14   4        276.04        271.25        29.36 o
  -4  14   4        240.33        177.99        22.43 o
  -3  14   4        198.25        217.07        28.26 o
  -2  14   4       1164.30       1276.23        62.98 o
  -1  14   4        782.94        830.01        51.43 o
   0  14   4        659.36        643.83        45.97 o
   1  14   4        225.34        282.96        33.82 o
   2  14   4       1192.94       1405.46        67.19 o
   3  14   4       1600.70       1678.21        88.80 o
   4  14   4        416.07        436.12        40.01 o
   5  14   4         34.28         33.72        17.55 o
   6  14   4        168.17        229.55        38.96 o
   7  14   4        160.11        176.00        31.26 o
   8  14   4         93.37        109.88        22.40 o
   9  14   4         15.90          1.40        30.90 o
  10  14   4          4.44         -0.70        20.67 o
  11  14   4        792.94        759.73        66.34 o
  12  14   4         64.47         56.43        38.69 o
  13  14   4         44.13         53.36        26.32 o
  14  14   4        199.49        164.26        30.62 o
  15  14   4         42.52         24.52        19.54 o
  16  14   4         36.30         25.31        33.88 o
  17  14   4        123.23        132.55        31.79 o
  18  14   4         22.80         66.12        27.12 o
 -19  15   4         61.12         16.81        32.88 o
 -18  15   4        175.75        229.73        57.22 o
 -17  15   4         60.66         53.32        22.64 o
 -16  15   4          7.47         -5.67        18.11 o
 -15  15   4         29.70         55.06        25.05 o
 -14  15   4        176.41        233.75        66.46 o
 -13  15   4         90.71         59.42        20.05 o
 -12  15   4         30.97         15.27        23.39 o
 -11  15   4        457.28        431.85        42.23 o
 -10  15   4         18.52          8.99        30.43 o
  -9  15   4          6.21        -10.99        31.35 o
  -8  15   4        134.65         67.52        17.68 o
  -7  15   4         31.95         39.93        31.37 o
  -6  15   4         55.88         75.15        19.08 o
  -5  15   4        129.08         79.43        17.67 o
  -4  15   4         67.58         83.09        18.87 o
  -3  15   4       1032.13       1002.33        57.28 o
  -2  15   4         49.22         28.11        15.09 o
  -1  15   4       1716.06       1713.96        76.36 o
   0  15   4        633.42        745.93        51.95 o
   1  15   4        900.20        900.51        57.14 o
   2  15   4         62.17         51.48        15.58 o
   3  15   4        109.27         83.26        17.82 o
   4  15   4        324.02        302.75        31.34 o
   5  15   4         19.91        -16.42        19.37 o
   6  15   4        245.28        262.46        31.69 o
   7  15   4       1145.03       1198.89        66.58 o
   8  15   4         29.21         54.27        21.98 o
   9  15   4        130.27        141.61        44.01 o
  10  15   4        313.33        275.07        41.81 o
  11  15   4          0.68          3.87        18.19 o
  12  15   4         72.55         62.14        22.71 o
  13  15   4         99.91        101.86        26.47 o
  14  15   4        331.52        310.21        42.12 o
  15  15   4        128.83         92.08        28.01 o
  16  15   4         45.06         16.35        17.49 o
  17  15   4        159.32        208.97        36.55 o
 -17  16   4          6.05         36.08        55.13 o
 -16  16   4         58.47         91.56        26.89 o
 -15  16   4         35.52         49.74        48.44 o
 -14  16   4        335.65        527.10       121.94 o
 -13  16   4        144.97        191.11        33.70 o
 -12  16   4          4.92          0.53        40.58 o
 -11  16   4        652.28        646.87        52.53 o
 -10  16   4        194.16        172.54        28.07 o
  -9  16   4         87.18         32.82        30.76 o
  -8  16   4        240.42        237.44        30.70 o
  -7  16   4         44.19         33.43        15.19 o
  -6  16   4        179.60        142.95        42.67 o
  -5  16   4         33.47         24.57        23.27 o
  -4  16   4       1378.29       1601.86        75.03 o
  -3  16   4         56.37         64.86        19.75 o
  -2  16   4         19.80         39.70        18.02 o
  -1  16   4         72.26        112.48        27.14 o
   0  16   4        722.47       1014.89        63.61 o
   1  16   4         92.86        130.39        27.48 o
   2  16   4        433.88        499.36        44.17 o
   3  16   4        175.11        168.38        28.92 o
   4  16   4        408.24        464.09        42.11 o
   5  16   4        108.51        114.52        25.32 o
   6  16   4        294.30        325.77        36.24 o
   7  16   4         35.79         40.44        21.61 o
   8  16   4        661.42        674.05        83.23 o
   9  16   4         98.20        188.20        49.25 o
  10  16   4        292.28        285.58        55.48 o
  11  16   4        254.26        250.93        51.18 o
  12  16   4         17.15          2.17        33.76 o
  13  16   4        208.38        249.82        52.64 o
  14  16   4         37.97         33.71        19.66 o
  15  16   4         29.57         20.38        21.17 o
 -17  17   4         43.25         53.07        30.54 o
 -16  17   4          4.74         38.39        30.36 o
 -15  17   4         96.91         64.13        43.64 o
 -14  17   4         40.25         29.78        19.68 o
 -13  17   4         35.88         -2.98        19.10 o
 -12  17   4          4.08        -22.53        22.53 o
 -11  17   4         20.74         29.21        25.41 o
 -10  17   4          8.87        -24.36        24.36 o
  -9  17   4         26.19        -23.95        23.95 o
  -8  17   4          2.25        -26.55        26.55 o
  -7  17   4          6.20        -25.42        25.42 o
  -6  17   4         13.64        -24.70        36.05 o
  -5  17   4         23.25          2.54        26.06 o
  -4  17   4        396.03        400.77        40.16 o
  -3  17   4         86.89         98.12        23.11 o
  -2  17   4         77.74         91.10        24.60 o
  -1  17   4         51.75         88.74        25.39 o
   0  17   4         52.97         53.61        22.46 o
   1  17   4        202.69        226.05        32.92 o
   2  17   4         12.02         37.55        32.36 o
   3  17   4         56.34         48.22        19.87 o
   4  17   4        471.88        545.32        48.60 o
   5  17   4         92.31         87.58        22.85 o
   6  17   4        141.00        171.14        29.75 o
   7  17   4         79.26         78.85        33.53 o
   8  17   4        261.53        321.88        58.12 o
   9  17   4         16.19         39.64        70.59 o
  10  17   4        163.29        269.44        96.33 o
  11  17   4         60.82         68.27        56.70 o
  12  17   4         20.38         40.50        62.27 o
  13  17   4         50.79         35.80        23.43 o
  14  17   4        118.43        196.31        47.28 o
 -16  18   4         28.73         33.54        27.81 o
 -15  18   4         49.52         71.61        34.44 o
 -14  18   4         65.44         86.64        36.35 o
 -13  18   4         13.68         53.86        30.08 o
 -12  18   4         65.41         83.41        23.29 o
 -11  18   4        118.11        116.73        26.59 o
 -10  18   4        204.02        152.86        29.51 o
  -9  18   4        136.63         99.90        29.89 o
  -8  18   4         97.82         53.33        26.85 o
  -7  18   4         22.88          9.72        22.18 o
  -6  18   4        444.32        501.32        72.65 o
  -5  18   4         48.81         31.04        34.34 o
  -4  18   4         74.99         87.51        37.27 o
  -3  18   4        160.74        183.78        30.05 o
  -2  18   4        150.04        193.02        30.71 o
  -1  18   4          3.09          8.24        19.10 o
   0  18   4        686.37        870.42        61.76 o
   1  18   4         19.46          8.04        17.23 o
   2  18   4         29.73         11.57        16.54 o
   3  18   4         65.90         59.16        27.63 o
   4  18   4        382.23        354.30        40.28 o
   5  18   4         16.94          6.57        15.65 o
   6  18   4        287.09        384.62        61.57 o
   7  18   4         56.58         70.91        38.62 o
   8  18   4        240.83        198.88        52.50 o
   9  18   4         22.33         27.11        22.78 o
  10  18   4        381.81        376.37        45.53 o
  11  18   4          1.42        -12.33        29.63 o
  12  18   4         30.85        -23.73        27.95 o
 -14  19   4         98.36         73.51        34.90 o
 -13  19   4         12.38          5.23        20.26 o
 -12  19   4        130.58        101.04        33.77 o
 -11  19   4         56.04          1.11        20.49 o
 -10  19   4         78.10         25.68        23.73 o
  -9  19   4         70.35         27.88        26.43 o
  -8  19   4          6.04        -20.57        20.57 o
  -7  19   4         56.64         34.54        16.32 o
  -6  19   4         56.96         20.71        28.11 o
  -5  19   4          4.12        -13.05        23.84 o
  -4  19   4        339.04        410.80        67.45 o
  -3  19   4        234.58        284.73        59.60 o
  -2  19   4         87.02        103.41        39.05 o
  -1  19   4        255.06        231.89        35.60 o
   0  19   4          6.05        -17.33        17.51 o
   1  19   4        107.41         89.59        25.70 o
   2  19   4          5.69         25.64        33.59 o
   3  19   4         51.09         93.77        26.25 o
   4  19   4        729.51        891.03        95.04 o
   5  19   4         36.12        135.38        46.97 o
   6  19   4         31.55         56.74        36.74 o
   7  19   4          3.02         31.72        34.92 o
   8  19   4         71.66        155.95        46.74 o
   9  19   4         26.47         62.20        51.91 o
  -6  20   4         12.05         25.10        25.21 o
  -5  20   4         12.58         -4.79        26.09 o
  -4  20   4         93.01        106.21        38.16 o
  -3  20   4         13.19        -17.03        28.96 o
  -2  20   4          0.42          4.76        26.53 o
  -1  20   4        370.03        355.23        65.25 o
   0  20   4         90.63        108.47        48.67 o
   1  20   4        141.10        208.06        34.62 o
   2  20   4         31.82         37.77        19.01 o
   3  20   4          4.03         36.22        31.32 o
   4  20   4        397.33        455.14        72.68 o
   5  20   4         96.74        137.54        46.46 o
   6  20   4         18.73         94.64        42.71 o
  -2  21   4         31.16          9.11        26.12 o
  -1  21   4        458.12        361.08        65.07 o
   0  21   4         36.89        -18.80        33.12 o
   1  21   4        199.14        112.96        28.64 o
   2  21   4         50.38         53.80        34.25 o
   3  21   4         50.63         20.75        28.64 o
  -3 -16   5        294.09        352.71        50.14 o
  -2 -16   5        508.30        530.79        59.09 o
  -1 -16   5        100.82        130.48        33.80 o
   0 -16   5       4057.67       4253.32       155.53 o
   1 -16   5         21.85         45.07        26.60 o
  -4 -15   5         71.47         55.66        25.77 o
  -3 -15   5        283.46        230.43        38.63 o
  -2 -15   5         19.82         -7.39        23.02 o
  -1 -15   5        179.06        229.39        39.18 o
   0 -15   5       1476.96       1870.86       101.19 o
   1 -15   5        468.61        486.47        53.45 o
   2 -15   5         69.91         46.99        17.53 o
   3 -15   5        269.89        232.85        36.29 o
   4 -15   5        344.59        342.24        43.64 o
  -5 -14   5        484.21        418.60        50.81 o
  -4 -14   5        371.42        383.11        47.78 o
  -3 -14   5       1632.86       1624.98        97.46 o
  -2 -14   5       1144.15       1357.37        86.93 o
  -1 -14   5        280.46        284.01        42.73 o
   0 -14   5        422.88        350.53        43.44 o
   1 -14   5       1684.34       1569.28        91.90 o
   2 -14   5        149.13        192.86        34.22 o
   3 -14   5        163.26        190.46        35.71 o
   4 -14   5        272.92        257.47        36.46 o
   5 -14   5        200.45        181.69        31.26 o
   6 -14   5        365.40        308.32        39.57 o
  -6 -13   5        143.86        108.77        31.52 o
  -5 -13   5          3.61         22.38        21.11 o
  -4 -13   5        152.98        193.29        34.51 o
  -3 -13   5        116.67         76.42        24.10 o
  -2 -13   5        399.66        502.82        51.41 o
  -1 -13   5         76.48        124.80        33.99 o
   0 -13   5         85.12         81.67        23.80 o
   1 -13   5        937.69        866.97        64.69 o
   2 -13   5        438.03        410.08        44.19 o
   3 -13   5        197.33        209.35        32.46 o
   4 -13   5        550.63        527.94        49.09 o
  -6 -12   5         35.64         -4.87        23.95 o
  -5 -12   5        903.32        938.75        71.79 o
  -4 -12   5       1334.57       1635.81        89.98 o
  -3 -12   5       1494.43       1351.18        85.14 o
  -2 -12   5        107.92         82.48        23.00 o
  -1 -12   5       1639.83       1680.24        91.32 o
   0 -12   5        238.37        241.81        34.86 o
   1 -12   5       4011.87       4288.35       137.86 o
   2 -12   5        164.54        124.63        26.86 o
   3 -12   5        112.46        154.87        28.76 o
  -7 -11   5       1132.26       1025.06        73.94 o
  -6 -11   5          4.32         -6.19        23.41 o
  -5 -11   5        399.71        260.72        39.58 o
  -4 -11   5        943.87       1106.63        72.94 o
  -3 -11   5       3706.80       3810.94       130.96 o
  -2 -11   5       2978.88       3209.30       118.27 o
  -1 -11   5        580.06        742.51        59.07 o
   0 -11   5        933.60        918.15        61.82 o
   1 -11   5       2413.63       2557.30       103.30 o
   2 -11   5        333.63        407.42        41.77 o
  -7 -10   5        716.55        584.78        56.74 o
  -6 -10   5         54.93         71.02        24.35 o
  -5 -10   5        117.22        185.12        32.11 o
  -4 -10   5        209.27        168.59        28.69 o
  -3 -10   5       1202.64        874.35        60.99 o
  -2 -10   5        119.62         75.39        15.09 o
  -1 -10   5        388.93        488.92        50.82 o
   0 -10   5      14047.40      15213.45       237.63 o
   1 -10   5       2696.73       3124.69       107.09 o
  -8  -9   5        280.43        242.11        15.34 o
  -7  -9   5        463.93        557.40        23.68 o
  -6  -9   5        506.90        372.13        21.24 o
  -5  -9   5        218.71        181.21        28.53 o
  -4  -9   5         77.40          8.66        19.09 o
  -3  -9   5        637.85        606.83        50.76 o
  -2  -9   5        114.87         61.65        17.65 o
  -1  -9   5       3729.06       3935.45       120.59 o
   0  -9   5       3472.19       3639.73       113.39 o
  -9  -8   5        549.51        519.37        20.41 o
  -8  -8   5       2102.23       2715.90       110.16 o
  -7  -8   5        406.87        337.06        15.88 o
  -6  -8   5        107.36        159.68        12.48 o
  -5  -8   5        174.50        225.78        18.61 o
  -4  -8   5        434.91        406.22        22.33 o
  -3  -8   5       1051.00       1035.86        61.55 o
  -2  -8   5        115.76        144.45        23.57 o
  -1  -8   5        871.60       1115.67        60.99 o
  -8  -7   5       1842.18       1779.53       116.26 o
  -7  -7   5        646.53        450.03        69.61 o
  -6  -7   5        310.20        528.68        18.79 o
  -5  -7   5        140.96        121.92        10.81 o
  -4  -7   5        941.41        910.86        30.58 o
  -3  -7   5        447.20        382.58        35.26 o
  -2  -7   5        235.58        300.00        31.35 o
  -1  -7   5       1676.97       1629.68        68.96 o
  -8  -6   5       3257.52       3692.93       110.90 o
  -7  -6   5        700.05        725.08        53.12 o
  -6  -6   5         40.99         76.56        17.93 o
  -5  -6   5        695.65        548.87        18.08 o
  -4  -6   5        119.88        114.46        12.02 o
  -3  -6   5       7690.70       7188.98       144.07 o
  -2  -6   5       1360.32       1679.19        68.36 o
  -8  -5   5       1880.76       2041.24        42.14 o
  -6  -5   5       4006.43       4424.32       116.22 o
  -5  -5   5       3090.44       3057.17        59.66 o
  -4  -5   5       1551.40       1235.78        34.12 o
  -3  -5   5       7055.42       7670.35       227.32 o
  -2  -5   5        704.70       1010.78        48.11 o
 -11  -4   5        380.96        317.19        34.48 o
  -9  -4   5        504.17        465.41        22.86 o
  -8  -4   5        130.68        213.08        12.98 o
  -7  -4   5       2823.03       3384.17        83.51 o
  -6  -4   5        813.25        635.18        13.59 o
  -5  -4   5        820.82        561.53        17.19 o
  -4  -4   5         56.53         32.99         6.09 o
  -3  -4   5       2556.50       2039.35        35.31 o
  -2  -4   5        365.35        334.81        17.17 o
 -17  -3   5        752.19        732.10        65.11 o
 -16  -3   5        202.21        193.58        37.16 o
 -15  -3   5       3267.49       3262.59       118.55 o
 -14  -3   5        748.65        757.69        52.51 o
 -13  -3   5        237.61        127.26        22.21 o
 -12  -3   5        859.70        956.26        56.53 o
 -11  -3   5        290.88        318.01        34.12 o
 -10  -3   5       2444.27       2737.25        90.90 o
  -9  -3   5       2036.33       2442.81        84.75 o
  -8  -3   5       3025.24       2603.58        57.05 o
  -7  -3   5       1370.48       1027.10        47.27 o
  -6  -3   5       2984.41       2360.15        36.19 o
  -5  -3   5       2467.65       1645.41        59.58 o
  -4  -3   5       1586.37       1724.23        32.51 o
  -3  -3   5       6022.21       6463.42        57.22 o
  -2  -3   5        585.63        751.15        44.01 o
   0  -3   5       5208.38       4825.46        83.25 o
   1  -3   5       3747.34       2563.48        57.74 o
   2  -3   5       1423.46       1097.34        35.74 o
 -23  -2   5         64.23         14.55        23.57 o
 -22  -2   5          7.92        -37.79        37.79 o
 -21  -2   5        286.33        305.46        49.60 o
 -20  -2   5        118.22         48.65        23.55 o
 -19  -2   5         33.04         -2.35        20.30 o
 -18  -2   5         75.72         33.77        20.81 o
 -17  -2   5        138.07        119.03        17.66 o
 -16  -2   5        173.26        181.40        21.95 o
 -15  -2   5       3665.56       3691.38        54.11 o
 -14  -2   5       4272.67       4448.47        90.49 o
 -13  -2   5       2039.84       1929.19        34.96 o
 -12  -2   5       1373.59       1331.47        37.95 o
 -11  -2   5         82.00         96.75         9.56 o
 -10  -2   5       6044.11       6375.28       129.02 o
  -9  -2   5       2294.66       2451.09        56.75 o
  -8  -2   5       5919.77       6419.71       127.50 o
  -7  -2   5       2078.59       1717.96        32.43 o
  -6  -2   5       2204.69       2093.21        35.02 o
  -5  -2   5        576.71        591.77        17.28 o
  -4  -2   5       5617.53       6436.68        57.55 o
  -3  -2   5       4360.40       3567.96        49.88 o
  -2  -2   5       5993.99       5824.23        95.45 o
  -1  -2   5       1502.45        981.16        36.14 o
   0  -2   5        441.73        629.64        27.68 o
   1  -2   5        913.21        428.86        22.15 o
   2  -2   5       6850.35       6518.20        76.23 o
   3  -2   5       7829.90       6277.42        69.06 o
   4  -2   5       3282.92       2979.39        41.69 o
  10  -2   5        903.75        863.21        50.10 o
  11  -2   5        129.02        150.49        24.90 o
  12  -2   5        373.77        334.24        35.38 o
  13  -2   5        446.82        414.42        41.85 o
  14  -2   5        116.15         85.35        19.37 o
  15  -2   5        926.32        864.08        63.85 o
  16  -2   5        225.47        175.69        31.13 o
 -26  -1   5         65.33         30.61        25.01 o
 -25  -1   5         37.89         59.59        30.17 o
 -24  -1   5        195.90        296.84        55.87 o
 -23  -1   5          4.86         74.47        32.66 o
 -22  -1   5        763.55        930.30        86.30 o
 -21  -1   5        217.58        308.63        58.55 o
 -20  -1   5        170.02        188.56        40.82 o
 -19  -1   5        118.20         51.76        13.89 o
 -18  -1   5         68.47         55.71         8.95 o
 -17  -1   5         41.08         21.25         8.02 o
 -16  -1   5        615.17        720.90        27.23 o
 -15  -1   5         59.01         40.49         7.67 o
 -14  -1   5        631.97        608.20        23.07 o
 -13  -1   5        262.84        231.73        20.51 o
 -12  -1   5        114.37        192.37        12.43 o
 -11  -1   5       1974.34       1911.92        56.58 o
 -10  -1   5       1916.37       2281.88        50.58 o
  -9  -1   5       1204.65       1217.54        28.72 o
  -8  -1   5       2210.95       2666.40        49.13 o
  -7  -1   5       3443.03       4159.20        60.59 o
  -6  -1   5       9057.12       9135.53       100.02 o
  -5  -1   5       1435.07       1151.00        37.35 o
  -4  -1   5       3727.41       2950.36        62.38 o
  -3  -1   5       8489.65       7894.06        79.59 o
  -2  -1   5        581.60        343.75        17.26 o
  -1  -1   5       4734.85       4549.38        66.61 o
   0  -1   5      21118.81      20639.86       150.51 o
   1  -1   5       6975.26       5563.10        49.70 o
   2  -1   5       1756.29       2068.77        37.41 o
   4  -1   5       1384.78       1227.15        36.49 o
   5  -1   5        217.29        150.13        15.88 o
   6  -1   5       3579.71       3502.77        76.55 o
   7  -1   5       2986.33       3445.19        81.66 o
   8  -1   5       3415.89       3856.74        92.61 o
   9  -1   5         60.30         56.45        15.92 o
  10  -1   5       2931.49       3225.99        94.81 o
  11  -1   5       1084.74       1156.02        62.66 o
  12  -1   5       1189.85       1353.13        70.36 o
  13  -1   5        148.90        165.30        27.96 o
  14  -1   5        592.78        604.34        53.70 o
  15  -1   5        271.97        284.04        37.71 o
  16  -1   5         74.43         65.71        22.99 o
  17  -1   5       1052.78        891.35        69.85 o
  18  -1   5          9.14         26.22        25.82 o
  19  -1   5         83.19         35.60        21.31 o
  20  -1   5         99.04         74.12        24.38 o
  21  -1   5          1.00        -21.07        24.27 o
  27  -1   5          9.23          0.19        22.59 o
 -27   0   5         10.22          8.14        26.68 o
 -26   0   5          9.51          9.47        23.47 o
 -25   0   5        841.03       1075.52        99.24 o
 -24   0   5         65.89        278.59        57.99 o
 -23   0   5          0.27         24.75        26.97 o
 -22   0   5         33.07        281.54        57.34 o
 -20   0   5        119.75        128.83        21.01 o
 -19   0   5        133.80        123.64        13.90 o
 -18   0   5         20.64         13.72         9.39 o
 -17   0   5        768.68        688.56        29.17 o
 -16   0   5       1155.91       1045.63        34.23 o
 -15   0   5       1927.15       1730.72        42.37 o
 -14   0   5       2432.82       2810.59        52.12 o
 -13   0   5       2514.35       2607.67        61.00 o
 -12   0   5        445.78        427.73        20.12 o
 -11   0   5         29.69          7.78        10.92 o
 -10   0   5       8131.07       9313.70       101.30 o
  -9   0   5         65.27         52.53        28.22 o
  -8   0   5       3837.10       4976.95        64.88 o
  -7   0   5       2672.25       2075.99        64.34 o
  -6   0   5      17730.82      19031.32       315.09 o
  -5   0   5         31.90         31.17         5.74 o
  -4   0   5         24.31         44.35        10.40 o
  -3   0   5       6942.64       3350.62        62.42 o
  -2   0   5        245.37        353.17         9.72 o
  -1   0   5       3232.31       2338.02        51.15 o
   0   0   5      23923.99      29799.40       186.40 o
   1   0   5        888.96        653.48        31.14 o
   2   0   5       1630.28       1812.12        45.43 o
   3   0   5       6631.50       4126.39        43.08 o
   4   0   5      10993.40      14129.80        90.35 o
   5   0   5        399.79        467.30        19.58 o
   6   0   5       4471.68       5760.53        95.38 o
   7   0   5        243.87        153.02        18.22 o
   8   0   5        362.88        543.70        21.42 o
   9   0   5        657.81        596.15        71.52 o
  10   0   5       1580.43       1408.38        92.77 o
  11   0   5        101.97         47.58        13.85 o
  12   0   5         17.53         -3.65        14.71 o
  13   0   5         64.66         91.28        22.14 o
  14   0   5          2.17         38.18        19.35 o
  15   0   5        474.21        340.32        41.74 o
  16   0   5        196.36        238.67        35.53 o
  17   0   5        386.57        554.37        56.39 o
  18   0   5         71.80         76.99        24.32 o
  19   0   5         49.76        -21.90        27.05 o
  20   0   5         27.65        -11.52        24.15 o
  21   0   5        137.52        104.88        31.04 o
  22   0   5         81.36         73.49        28.94 o
  23   0   5         19.79         -2.44        20.88 o
  24   0   5          1.19        -29.17        29.17 o
  25   0   5        109.99        138.54        38.19 o
  26   0   5          2.79         22.30        25.64 o
  27   0   5         31.66         52.75        32.68 o
 -27   1   5          2.48        -33.28        33.28 o
 -26   1   5         65.55         23.71        21.01 o
 -25   1   5         37.70         54.77        34.61 o
 -24   1   5        195.50        419.27        63.55 o
 -23   1   5          4.85        -23.92        23.92 o
 -22   1   5        764.82       1061.54        90.35 o
 -21   1   5        217.52        323.76        57.22 o
 -20   1   5        169.93        169.42        18.62 o
 -19   1   5        118.25         63.21        10.61 o
 -18   1   5         69.65         64.29        12.75 o
 -17   1   5         41.03         31.53         9.01 o
 -16   1   5        614.99        795.70        31.55 o
 -15   1   5         58.60         56.30        18.70 o
 -14   1   5        629.47        622.17        26.29 o
 -13   1   5        262.01        154.78        28.21 o
 -12   1   5        115.02        133.34        48.25 o
 -11   1   5       1974.35       1934.31        78.49 o
 -10   1   5       1911.57       2254.93        58.32 o
  -9   1   5       1203.09       1116.30        46.87 o
  -8   1   5       2212.22       2631.03        68.60 o
  -6   1   5       9056.52       9214.13        95.91 o
  -5   1   5       1433.84       1063.82        46.28 o
  -4   1   5       3727.54       3038.35        48.01 o
  -3   1   5       8493.65       8167.33       199.75 o
  -2   1   5        582.56        358.97        12.93 o
  -1   1   5       4728.21       4233.30        76.91 o
   0   1   5      21121.00      20508.29       166.31 o
   1   1   5       6967.07       5698.07        90.17 o
   2   1   5       1755.14       1963.60        29.41 o
   3   1   5       8461.65       9554.93        96.64 o
   4   1   5       1383.12       1224.38        18.87 o
   5   1   5        215.71        139.88         9.40 o
   6   1   5       3585.19       3558.92        62.33 o
   7   1   5       2987.64       3418.93        89.02 o
   8   1   5       3405.83       3745.72        55.96 o
   9   1   5         61.66         58.63        11.89 o
  10   1   5       2934.09       3192.00        46.22 o
  11   1   5       1083.95       1065.91        46.62 o
  12   1   5       1189.27       1357.30        35.35 o
  13   1   5        148.34        198.73        30.73 o
  14   1   5        594.66        617.07        53.50 o
  15   1   5        270.60        342.18        42.50 o
  16   1   5         73.32         83.39        24.50 o
  17   1   5       1052.11        917.82        72.09 o
  18   1   5          9.22         38.53        24.43 o
  19   1   5         83.09         61.04        26.22 o
  20   1   5         99.02         63.54        24.08 o
  21   1   5          0.96        -24.30        27.88 o
  22   1   5        104.31        156.18        37.75 o
  23   1   5         22.70          7.44        34.86 o
  24   1   5         86.80         81.61        22.28 o
  25   1   5         33.89         26.42        16.19 o
  26   1   5          0.08         -5.86        30.41 o
 -27   2   5         23.54         14.90        30.41 o
 -26   2   5         41.12        -31.82        32.29 o
 -25   2   5         80.29         75.69        37.03 o
 -24   2   5         74.25         70.45        31.80 o
 -23   2   5         64.09         56.09        29.67 o
 -22   2   5          7.76        -19.12        36.65 o
 -21   2   5        286.06        324.83        49.16 o
 -20   2   5        118.20         79.74        13.03 o
 -19   2   5         33.17          8.68        11.61 o
 -18   2   5         75.93         74.47        11.68 o
 -17   2   5        137.05        165.83        15.53 o
 -16   2   5        173.03        193.01        16.49 o
 -15   2   5       3668.76       3697.33       106.71 o
 -14   2   5       4267.01       4580.88        91.26 o
 -13   2   5       2040.42       1928.95        76.61 o
 -12   2   5       1373.65       1323.45        60.33 o
 -11   2   5         81.35         93.45        18.47 o
 -10   2   5       6037.99       6446.23       126.74 o
  -9   2   5       2297.19       2301.34        75.14 o
  -8   2   5       5919.76       6586.86       119.99 o
  -6   2   5       2202.70       2047.65        33.65 o
  -5   2   5        576.21        591.61        24.85 o
  -4   2   5       5623.92       6567.29        38.66 o
  -3   2   5       4371.84       3382.90        77.99 o
  -2   2   5       5975.58       5767.65        98.20 o
  -1   2   5       1495.30        905.79        39.21 o
   0   2   5        442.21        603.25        21.85 o
   1   2   5        912.14        447.31        20.46 o
   2   2   5       6849.53       6488.61        93.56 o
   3   2   5       7816.84       6296.71       167.47 o
   4   2   5       3290.27       2940.02        33.37 o
   5   2   5       1141.60       1133.43        39.16 o
   6   2   5       1238.87       1531.80        34.77 o
   7   2   5      10610.24      10745.13       119.40 o
   8   2   5       1301.24       1549.84        37.90 o
   9   2   5        108.40         76.78         9.19 o
  10   2   5        903.05        925.90        32.87 o
  11   2   5        129.26        195.62        16.91 o
  12   2   5        373.04        379.18        28.24 o
  13   2   5        447.01        455.55        30.85 o
  14   2   5        115.60         70.83        18.53 o
  15   2   5        928.17        991.03        49.05 o
  16   2   5        226.19        206.85        20.24 o
  17   2   5        106.42         79.58        18.65 o
  18   2   5        627.11        822.48        50.25 o
  19   2   5        343.40        341.60        33.12 o
  20   2   5         59.55         63.59        16.32 o
  21   2   5         16.09         -5.81        14.49 o
  22   2   5         46.97          0.54        16.31 o
  23   2   5         96.40         95.74        21.28 o
  24   2   5         15.37        -21.01        21.01 o
  25   2   5         25.91         43.57        19.31 o
  26   2   5         26.95          8.36        24.45 o
 -27   3   5          4.06        -22.81        24.68 o
 -26   3   5         39.91        -37.30        37.30 o
 -25   3   5         38.56          3.32        24.95 o
 -24   3   5         76.69         50.48        24.88 o
 -23   3   5         25.53         -2.37        26.47 o
 -22   3   5        242.07        201.69        41.78 o
 -21   3   5         39.31        -17.87        17.87 o
 -20   3   5        276.28        330.09        23.29 o
 -19   3   5         95.69         73.19        12.28 o
 -18   3   5         56.08         96.04        15.66 o
 -17   3   5        750.80        744.45        32.59 o
 -16   3   5        202.05        174.63        34.35 o
 -13   3   5        238.91        101.33        24.00 o
 -12   3   5        856.35        913.80        55.57 o
 -11   3   5        290.91        312.61        35.08 o
 -10   3   5       2444.08       2573.02        87.01 o
  -9   3   5       2036.62       2329.97        80.55 o
  -8   3   5       3023.29       2472.77        80.74 o
  -4   3   5       1583.27       1731.11        30.91 o
  -3   3   5       6014.59       6204.82        97.24 o
  -2   3   5        586.52        729.19        28.79 o
  -1   3   5       7204.97       5266.77        65.33 o
   0   3   5       5209.99       4938.35        79.69 o
   1   3   5       3739.14       2640.01        68.12 o
   2   3   5       1421.78       1163.78        41.55 o
   3   3   5       1805.93       1023.56        23.16 o
   4   3   5        794.60        762.16        28.88 o
   5   3   5        722.23        785.85        44.54 o
   6   3   5       3675.48       3075.47        51.02 o
   7   3   5       3899.69       4803.54        80.70 o
   8   3   5       5451.38       6104.85        92.73 o
   9   3   5        193.92        238.34        16.46 o
  10   3   5         51.59         48.22        10.69 o
  11   3   5        648.60        588.33        27.82 o
  12   3   5        239.66        168.37        17.97 o
  13   3   5        198.09        155.22        19.06 o
  14   3   5        371.93        369.65        24.01 o
  15   3   5          1.87         -5.42        11.37 o
  16   3   5         58.58         28.30        11.07 o
  17   3   5        274.33        211.04        19.76 o
  18   3   5        272.75        285.93        24.99 o
  19   3   5         28.78         46.18        16.04 o
  20   3   5        142.04        104.72        20.19 o
  21   3   5        264.86        342.70        36.22 o
  22   3   5        256.88        236.76        31.49 o
  23   3   5         52.25         71.87        20.39 o
  24   3   5         40.65         20.80        16.57 o
  25   3   5          3.76        -12.27        26.02 o
  26   3   5         22.13         27.21        25.23 o
 -27   4   5          1.57        -34.97        34.97 o
 -26   4   5         25.81         11.11        23.15 o
 -25   4   5         34.69         40.59        28.21 o
 -24   4   5         52.74         43.21        31.89 o
 -23   4   5          4.44          3.56        22.36 o
 -22   4   5         29.50         -6.71        17.25 o
 -21   4   5        348.31        407.57        35.59 o
 -20   4   5         37.68         33.34        35.88 o
 -19   4   5          8.07          9.53         9.37 o
 -18   4   5        149.90        214.47        33.26 o
 -17   4   5       2590.15       2710.54       114.14 o
 -16   4   5        269.20        364.43        41.72 o
 -15   4   5        663.73        718.96        56.08 o
 -14   4   5        973.37        882.72        58.30 o
 -13   4   5         76.79        110.93        18.22 o
 -12   4   5        372.37        295.29        16.10 o
 -11   4   5        378.11        322.76        15.70 o
 -10   4   5          6.75          7.26         4.09 o
  -9   4   5        504.09        443.38        39.09 o
  -8   4   5        130.06        198.33        28.16 o
  -6   4   5        813.26        644.57        32.86 o
  -5   4   5        821.29        581.64        27.96 o
  -4   4   5         55.91         35.89         5.41 o
  -3   4   5       2545.02       1913.61        32.50 o
  -2   4   5        362.86        306.64        17.11 o
  -1   4   5       1433.68       1373.18        36.62 o
   0   4   5       6233.16       6551.16        81.61 o
   1   4   5       1114.79        700.64        23.76 o
   2   4   5         98.31        209.05        12.01 o
   3   4   5      11399.07      10086.39       108.76 o
   4   4   5        448.99        443.03        20.33 o
   5   4   5        919.71        776.69        24.20 o
   6   4   5        500.24        604.97        17.88 o
   7   4   5       5116.42       5701.93        91.95 o
   8   4   5       3139.22       3366.51        64.12 o
   9   4   5       1921.21       2122.16        49.55 o
  10   4   5        970.34        948.17        34.52 o
  11   4   5        211.49        206.33        23.48 o
  12   4   5        185.92        215.07        19.14 o
  13   4   5       1149.55       1069.35        40.92 o
  14   4   5        415.94        370.69        31.24 o
  15   4   5       1103.52       1221.85        56.74 o
  16   4   5        284.98        255.27        22.26 o
  17   4   5        195.24        210.53        22.19 o
  18   4   5        336.14        440.19        31.01 o
  19   4   5        599.74        661.36        38.44 o
  20   4   5         22.82          8.86        20.49 o
  21   4   5         72.37        116.43        25.82 o
  22   4   5        349.40        392.23        39.90 o
  23   4   5        209.44        203.43        29.92 o
  24   4   5          5.77        -18.17        29.06 o
  25   4   5         29.54         19.78        24.05 o
  26   4   5         23.46         37.99        32.11 o
 -26   5   5          1.88         30.91        30.93 o
 -25   5   5        124.20        309.61        61.47 o
 -24   5   5         57.62        159.83        43.20 o
 -23   5   5         75.01         75.93        27.37 o
 -22   5   5        214.29        193.95        27.86 o
 -21   5   5         10.27         11.40        16.59 o
 -20   5   5        878.91       1081.15        58.68 o
 -19   5   5        121.27         90.95        14.36 o
 -18   5   5       1030.72       1107.08        77.30 o
 -17   5   5       1105.24       1244.32        44.05 o
 -16   5   5         19.43         87.50        12.58 o
 -15   5   5       3709.91       3495.78       170.00 o
 -14   5   5        474.59        402.84        21.30 o
 -13   5   5        442.30        494.34        32.52 o
 -12   5   5       1196.73       1353.13        32.14 o
 -11   5   5        170.33        208.74        11.84 o
 -10   5   5       1369.08       1230.42        68.28 o
  -9   5   5       3852.15       4107.19       124.66 o
  -8   5   5       1876.15       2019.04        54.01 o
  -7   5   5       8379.71       8332.14       104.90 o
  -6   5   5       4004.51       4293.21       111.08 o
  -5   5   5       3093.75       3053.64        74.21 o
  -4   5   5       1550.04       1250.58        93.73 o
  -3   5   5       7059.93       7732.01       107.11 o
  -2   5   5        705.55       1100.28        34.11 o
  -1   5   5        640.86        427.38        23.07 o
   0   5   5       1190.16       1226.18        43.00 o
   1   5   5        766.75        481.96        25.15 o
   2   5   5       1160.52       1385.21        43.48 o
   3   5   5       1682.41       1930.64        51.78 o
   4   5   5       2501.60       2646.12        43.29 o
   5   5   5       1603.48       1549.22        33.24 o
   6   5   5        668.09        773.55        22.84 o
   7   5   5       1558.35       1405.68        62.34 o
   8   5   5        649.60        742.71        18.66 o
   9   5   5        839.20        834.03        42.28 o
  10   5   5       1097.16       1003.13        36.62 o
  11   5   5       1434.94       1447.34        45.40 o
  12   5   5        189.20        227.74        18.88 o
  13   5   5       1683.13       1576.64        50.02 o
  14   5   5         72.41         72.46        18.15 o
  15   5   5        152.67        105.97        29.29 o
  16   5   5        118.33        109.16        19.39 o
  17   5   5        106.30         57.03        15.56 o
  18   5   5        248.45        239.21        23.31 o
  19   5   5         56.11         65.12        13.65 o
  20   5   5        364.34        391.72        34.98 o
  21   5   5        178.77        234.17        24.93 o
  22   5   5         43.84         63.09        16.70 o
  23   5   5         47.16         10.08        21.90 o
  24   5   5         25.10         23.52        25.23 o
  25   5   5         27.66         49.45        29.27 o
 -26   6   5          0.50        -23.18        24.81 o
 -25   6   5        250.80        343.61        64.67 o
 -24   6   5         45.45         90.06        40.33 o
 -23   6   5          1.68        -25.40        25.40 o
 -22   6   5          7.39         -1.33        65.85 o
 -21   6   5        385.99        535.23        46.15 o
 -20   6   5        317.60        396.01        53.97 o
 -19   6   5        204.01        201.62        38.87 o
 -18   6   5        137.60        124.67        31.47 o
 -17   6   5       1347.38       1246.99        83.24 o
 -16   6   5        137.89         68.51        20.60 o
 -15   6   5       2810.99       2396.04        51.49 o
 -14   6   5       2786.44       3027.58        53.52 o
 -13   6   5        708.43        624.26       113.19 o
 -12   6   5        134.63         92.09        31.97 o
 -11   6   5       1704.67       1580.25        84.14 o
 -10   6   5        996.16       1036.93        44.02 o
  -9   6   5        104.02        102.00        15.02 o
  -8   6   5       3250.63       3736.15       110.61 o
  -7   6   5        700.42        662.24        18.65 o
  -6   6   5         41.33         93.98        12.70 o
  -5   6   5        692.83        604.55        23.91 o
  -4   6   5        119.43        127.67        11.52 o
  -3   6   5       7698.97       7241.83       114.68 o
  -2   6   5       1364.82       1744.58        59.57 o
  -1   6   5       1758.35       2111.77        61.88 o
   0   6   5       1851.07       1739.71        85.29 o
   1   6   5       4526.26       4510.58        85.08 o
   2   6   5       3111.55       3795.40        74.72 o
   3   6   5       1646.60       1954.42       103.02 o
   4   6   5       1239.81       1350.71        46.65 o
   5   6   5        115.86        167.77        18.48 o
   6   6   5       1319.65       1341.32        33.68 o
   7   6   5      10823.91      11024.76       109.33 o
   8   6   5       1276.45       1603.33        31.63 o
   9   6   5        402.94        395.70        21.48 o
  10   6   5        728.07        624.38        22.01 o
  11   6   5        113.27        106.74        15.54 o
  12   6   5         18.67         22.70        11.66 o
  13   6   5        888.18       1057.64        42.34 o
  14   6   5        131.24        187.63        20.63 o
  15   6   5        477.42        373.69        27.45 o
  16   6   5        127.77        124.58        30.40 o
  17   6   5         67.81         39.21        16.31 o
  18   6   5        370.46        418.49        39.71 o
  19   6   5        274.10        346.78        28.68 o
  20   6   5         76.19         68.82        20.95 o
  21   6   5         28.86         43.45        15.73 o
  22   6   5        121.82        180.38        33.13 o
  23   6   5        227.75        390.37        43.83 o
  24   6   5         70.93         67.35        32.41 o
  25   6   5          8.43         13.73        27.57 o
 -26   7   5         16.10         53.22        32.69 o
 -25   7   5         68.63        140.30        42.59 o
 -24   7   5         78.66        104.81        25.25 o
 -23   7   5         22.77        -12.96        19.34 o
 -22   7   5        138.23        180.30        29.28 o
 -21   7   5         27.55         14.18        21.08 o
 -20   7   5        316.58        302.75        48.76 o
 -19   7   5        113.22        110.34        33.74 o
 -18   7   5        202.49        187.72        37.76 o
 -17   7   5        221.78        188.19        36.48 o
 -16   7   5        106.44         58.14        19.07 o
 -15   7   5         63.76          3.20        21.58 o
 -14   7   5         84.75         11.33        32.77 o
 -13   7   5          8.27          5.69         2.43 o
 -12   7   5         50.50         26.38        20.40 o
 -11   7   5        154.94        146.25        34.66 o
 -10   7   5        325.45        286.44        24.98 o
  -9   7   5        225.69        187.92        10.72 o
  -8   7   5       1842.71       2001.99        34.06 o
  -7   7   5        646.16        516.70        22.39 o
  -6   7   5        309.10        530.63        20.52 o
  -5   7   5        139.84        122.38        16.40 o
  -4   7   5        944.06        928.87        42.40 o
  -3   7   5        451.41        342.08        27.79 o
  -2   7   5        236.69        309.39        28.38 o
  -1   7   5       1672.99       1493.06        44.47 o
   0   7   5       7138.50       9511.33        84.99 o
   1   7   5       2952.74       2985.30        49.32 o
   2   7   5       1992.36       2929.97        69.19 o
   3   7   5       3480.40       3414.72        76.21 o
   4   7   5         45.82         77.17        14.39 o
   5   7   5        214.52        246.05        39.90 o
   6   7   5       1331.30       1628.52        76.08 o
   7   7   5        316.50        219.72        23.63 o
   8   7   5       1771.95       2026.20        52.76 o
   9   7   5        741.27        737.81        23.59 o
  10   7   5       1299.17       1278.14        43.84 o
  11   7   5       1375.70       1393.35        47.84 o
  12   7   5        442.17        553.98        30.73 o
  13   7   5          3.19          7.69        10.26 o
  14   7   5        111.30        153.27        21.41 o
  15   7   5        581.77        724.10        38.19 o
  16   7   5        173.72        194.15        21.43 o
  17   7   5        321.57        264.50        30.59 o
  18   7   5         50.20         78.75        21.69 o
  19   7   5         27.55         17.64        26.32 o
  20   7   5         81.84         51.96        17.97 o
  21   7   5         38.31         68.86        28.57 o
  22   7   5        120.96        132.80        28.34 o
  23   7   5         20.44         66.01        22.79 o
  24   7   5         37.38         31.86        24.68 o
  25   7   5        103.72         79.06        34.44 o
 -25   8   5        224.03        408.14        68.25 o
 -24   8   5          4.55         63.00        23.06 o
 -23   8   5          4.19        -17.87        28.02 o
 -22   8   5          4.83        -15.55        23.77 o
 -21   8   5         22.79         87.81        36.74 o
 -20   8   5          5.85          0.15        20.97 o
 -19   8   5         72.96         63.95        26.43 o
 -18   8   5         23.94         35.66        23.50 o
 -17   8   5         56.96         45.40        20.91 o
 -16   8   5         16.28         73.11        28.64 o
 -15   8   5       1141.74       1136.72        85.41 o
 -14   8   5        558.78        482.05        57.69 o
 -13   8   5        110.59        142.62        34.28 o
 -12   8   5        164.03        188.60        23.73 o
 -11   8   5        576.97        454.62        79.40 o
 -10   8   5       3413.06       4047.05        92.41 o
  -9   8   5        551.02        634.03        20.49 o
  -8   8   5       2104.34       2643.70        95.52 o
  -7   8   5        409.40        347.46        18.47 o
  -6   8   5        107.66        143.27        11.93 o
  -5   8   5        174.41        207.32        18.25 o
  -4   8   5        435.98        409.73        31.82 o
  -3   8   5       1051.61       1038.20        51.49 o
  -2   8   5        114.64        165.59        22.49 o
  -1   8   5        875.91       1103.77        30.12 o
   0   8   5       4181.05       4395.85        59.63 o
   1   8   5        927.82        932.07        48.73 o
   2   8   5        525.27        554.09        33.05 o
   3   8   5        924.92        995.09        56.31 o
   4   8   5        176.31        174.77        20.15 o
   5   8   5         42.48         23.72        16.87 o
   6   8   5        279.98        254.38        25.11 o
   7   8   5       1532.56       1606.69        83.78 o
   8   8   5        612.98        740.38        60.08 o
   9   8   5        458.90        371.66        37.86 o
  10   8   5         16.47        -11.88        11.88 o
  11   8   5        470.73        460.85        27.82 o
  12   8   5         25.08          1.54        12.08 o
  13   8   5         58.44         46.14        10.87 o
  14   8   5        102.42        123.64        17.50 o
  15   8   5         38.90          9.59        11.35 o
  16   8   5          2.04        -11.33        11.33 o
  17   8   5        182.25        201.61        23.03 o
  18   8   5        122.61        145.86        24.44 o
  19   8   5         92.97        106.96        22.34 o
  20   8   5          3.70        -24.34        24.34 o
  21   8   5         21.69         36.24        63.98 o
  22   8   5         90.19        163.24        31.21 o
  23   8   5         23.47         24.09        18.96 o
  24   8   5         54.49         71.21        24.94 o
  25   8   5         19.24        -35.87        35.87 o
 -25   9   5         24.20         35.69        30.45 o
 -24   9   5        135.14        240.84        50.31 o
 -23   9   5          1.85        -17.35        30.04 o
 -22   9   5         41.44         19.90        24.54 o
 -21   9   5        151.38        131.05        38.46 o
 -20   9   5         20.74          4.13        21.68 o
 -19   9   5         30.58         17.12        23.58 o
 -18   9   5         27.53          6.30        21.38 o
 -17   9   5         57.91         -6.54        28.16 o
 -16   9   5         29.68         10.96        27.53 o
 -15   9   5        148.58        123.91        32.42 o
 -14   9   5        105.89         57.11        23.70 o
 -13   9   5        461.91        489.14        37.08 o
 -12   9   5        127.31         47.91        30.64 o
 -11   9   5          5.89         -8.67        12.11 o
 -10   9   5       1236.66       1306.76        29.72 o
  -9   9   5        377.00        298.68        16.42 o
  -8   9   5        280.74        260.72        16.16 o
  -7   9   5        462.89        542.14        23.58 o
  -6   9   5        506.80        404.08        20.73 o
  -5   9   5        218.72        240.93        21.29 o
  -4   9   5         77.95         39.57        13.44 o
  -3   9   5        637.23        607.23        44.31 o
  -2   9   5        114.15        131.55        23.37 o
  -1   9   5       3735.66       4357.05       120.48 o
   0   9   5       3472.62       3730.82        63.96 o
   1   9   5       1940.25       2272.74        92.48 o
   2   9   5        112.21         92.88        18.06 o
   3   9   5        668.07        670.30        40.11 o
   4   9   5       2636.03       2924.85        79.44 o
   5   9   5        223.03        191.05        22.77 o
   6   9   5        277.97        323.95        30.91 o
   7   9   5       2208.57       2076.11        72.21 o
   8   9   5       1110.76       1174.33        68.83 o
   9   9   5        487.07        619.02        35.06 o
  10   9   5        388.73        354.91        25.12 o
  11   9   5        920.53        915.85        42.26 o
  12   9   5        251.48        264.44        23.75 o
  13   9   5         84.12        104.62        18.18 o
  14   9   5        107.23        184.34        23.15 o
  15   9   5        665.05        744.50        40.84 o
  16   9   5         67.83         74.45        15.14 o
  17   9   5        236.61        197.60        23.70 o
  18   9   5        128.96        121.60        35.83 o
  19   9   5          2.29        -20.60        25.17 o
  20   9   5        101.92        128.27        39.57 o
  21   9   5         40.68         96.07        43.69 o
  22   9   5        167.56        284.59        39.37 o
  23   9   5         25.88         54.47        25.81 o
  24   9   5         67.61         57.32        29.27 o
 -25  10   5        235.30        324.76        65.22 o
 -24  10   5         22.13         60.19        35.71 o
 -23  10   5         12.82        -10.82        25.37 o
 -22  10   5         31.05          0.25        24.34 o
 -21  10   5         13.22         18.86        27.62 o
 -20  10   5         14.83         27.57        23.95 o
 -19  10   5         47.40         40.39        31.61 o
 -18  10   5        244.78        330.27        57.60 o
 -17  10   5        318.35        296.69        54.01 o
 -16  10   5         19.22        -22.70        29.28 o
 -15  10   5        325.19        275.53        46.49 o
 -14  10   5        540.10        500.37        61.30 o
 -13  10   5        101.84         57.68        18.54 o
 -12  10   5         54.43         63.84        16.60 o
 -11  10   5         48.08         97.15        22.76 o
 -10  10   5       2369.92       2547.30        80.36 o
  -9  10   5        130.34        120.90        17.64 o
  -8  10   5        682.43        808.78        30.13 o
  -7  10   5        715.90        675.46        31.90 o
  -6  10   5         54.90         35.93         9.16 o
  -5  10   5        116.96        187.46        35.85 o
  -4  10   5        211.68        177.13        19.35 o
  -3  10   5       1199.65        899.07        56.03 o
  -2  10   5        120.21        141.93        24.04 o
  -1  10   5        389.18        512.49        46.03 o
   0  10   5      14046.30      15273.22       244.92 o
   1  10   5       2700.86       3048.01       112.49 o
   2  10   5        586.82        500.01        47.39 o
   3  10   5         75.07         70.68        13.84 o
   4  10   5         59.04         48.60        13.42 o
   5  10   5        633.40        509.64        37.51 o
   6  10   5        932.23        894.87        60.52 o
   7  10   5        922.05        893.13        49.42 o
   8  10   5       1151.90       1292.12        76.17 o
   9  10   5        833.83        882.22        49.55 o
  10  10   5       1027.96       1009.22        44.16 o
  11  10   5         11.83         23.19        10.55 o
  12  10   5        185.64        203.80        20.31 o
  13  10   5        487.17        516.40        33.31 o
  14  10   5         74.31         65.07        15.12 o
  15  10   5        183.48        167.21        21.60 o
  16  10   5        100.64         72.97        16.07 o
  17  10   5        312.04        256.50        35.27 o
  18  10   5         81.53         85.85        34.58 o
  19  10   5         10.84         68.61        32.94 o
  20  10   5         11.08        -29.65        29.65 o
  21  10   5         23.93         92.80        39.94 o
  22  10   5         43.02         28.06        30.58 o
  23  10   5         14.56         25.31        19.75 o
 -25  11   5         14.45         94.54        44.05 o
 -24  11   5        137.84        233.40        56.21 o
 -23  11   5         15.17         19.59        25.95 o
 -22  11   5        172.84        288.62        58.31 o
 -21  11   5          1.23         39.26        38.39 o
 -20  11   5         98.47         89.97        34.54 o
 -19  11   5         28.37         16.37        24.17 o
 -18  11   5        355.16        378.47        59.74 o
 -17  11   5        132.63         78.15        30.91 o
 -16  11   5        119.17         74.19        23.15 o
 -15  11   5        197.79        148.79        23.96 o
 -14  11   5        195.80        207.71        49.66 o
 -13  11   5        226.58        183.33        25.71 o
 -12  11   5        103.64        114.30        20.81 o
 -11  11   5         44.27         84.59        21.40 o
 -10  11   5       1270.01       1281.80        59.44 o
  -9  11   5        553.96        468.59        23.90 o
  -8  11   5         85.21         62.83        11.75 o
  -7  11   5       1132.97       1128.29        38.17 o
  -6  11   5          4.13         22.73        11.64 o
  -5  11   5        399.18        313.13        27.82 o
  -4  11   5        942.99       1119.71        49.71 o
  -3  11   5       3705.27       3660.70        91.45 o
  -2  11   5       2982.44       3152.36        84.61 o
  -1  11   5        580.34        821.95        59.67 o
   0  11   5        934.41        970.32        66.79 o
   1  11   5       2410.59       2853.26       115.06 o
   2  11   5        332.74        438.33        50.61 o
   3  11   5       1392.52       1485.11        88.92 o
   4  11   5        753.86        809.28        61.32 o
   5  11   5         54.39         34.27        16.75 o
   6  11   5        148.75        185.64        25.05 o
   7  11   5       1279.28       1299.18        69.61 o
   8  11   5        106.58        129.79        23.15 o
   9  11   5        302.71        311.88        33.12 o
  10  11   5        593.46        612.92        36.23 o
  11  11   5         26.43         12.11        11.99 o
  12  11   5        322.23        291.87        24.76 o
  13  11   5        269.18        212.87        23.37 o
  14  11   5        183.25        182.82        22.92 o
  15  11   5        113.57        109.47        19.15 o
  16  11   5        195.22        261.83        35.64 o
  17  11   5         65.80         94.36        28.39 o
  18  11   5         90.23         98.08        39.03 o
  19  11   5          2.39        -26.04        31.96 o
  20  11   5         63.54         41.52        31.94 o
  21  11   5         24.30         30.57        26.55 o
  22  11   5         55.20         65.24        36.82 o
 -24  12   5         11.47          6.81        28.96 o
 -23  12   5          3.56          8.14        28.82 o
 -22  12   5          3.59        -18.63        33.72 o
 -21  12   5        143.77        165.19        47.00 o
 -20  12   5          7.53          8.83        27.69 o
 -19  12   5          5.76        -33.15        33.15 o
 -18  12   5         29.93        -21.39        34.86 o
 -17  12   5         77.82         -5.38        30.69 o
 -16  12   5         48.65        -22.25        34.05 o
 -15  12   5        252.44        222.01        31.41 o
 -14  12   5        216.69        202.80        28.82 o
 -13  12   5         57.43         52.37        17.34 o
 -12  12   5        683.99        733.57        47.93 o
 -11  12   5         70.71         70.64        18.94 o
 -10  12   5         86.75         57.50        16.29 o
  -9  12   5         92.19         31.87        19.26 o
  -8  12   5        502.99        458.70        31.35 o
  -7  12   5        216.31        173.66        16.93 o
  -6  12   5         35.62         41.56        13.07 o
  -5  12   5        903.07        851.82        51.94 o
  -4  12   5       1331.10       1629.82        62.84 o
  -3  12   5       1494.65       1392.50        61.08 o
  -2  12   5        107.38        110.63        22.03 o
  -1  12   5       1638.14       1813.04        69.19 o
   0  12   5        238.39        366.24        46.53 o
   1  12   5       4012.87       4254.52       145.55 o
   2  12   5        164.89        197.43        38.51 o
   3  12   5        110.45        142.18        35.37 o
   4  12   5        192.82        163.17        34.70 o
   5  12   5        159.71        231.43        41.21 o
   6  12   5        151.71        150.31        24.47 o
   7  12   5       3125.26       3195.91       108.69 o
   8  12   5        673.80        804.88        50.35 o
   9  12   5        666.85        677.61        51.75 o
  10  12   5         83.51         89.57        17.55 o
  11  12   5        142.74        121.83        21.40 o
  12  12   5          3.74         -4.69        11.17 o
  13  12   5        196.31        214.13        25.03 o
  14  12   5        212.07        271.22        28.31 o
  15  12   5        195.82        301.27        39.74 o
  16  12   5         94.91        142.01        31.13 o
  17  12   5         91.34        125.74        53.50 o
  18  12   5        269.08        293.63        39.78 o
  19  12   5        172.03        171.46        50.98 o
  20  12   5         45.46         63.84        37.09 o
 -22  13   5         25.86        -26.59        31.27 o
 -21  13   5         16.01          3.91        26.43 o
 -20  13   5         57.68         25.89        28.46 o
 -19  13   5         21.36         21.07        29.19 o
 -18  13   5        104.78        142.12        42.59 o
 -17  13   5        266.07        280.11        57.14 o
 -16  13   5         58.00         48.56        19.55 o
 -15  13   5        748.10        781.22        92.97 o
 -14  13   5         80.16         70.61        66.04 o
 -13  13   5         78.24         50.61        28.89 o
 -12  13   5        353.53        453.42        41.64 o
 -11  13   5        228.53        356.06        38.41 o
 -10  13   5       1232.96       1316.40        67.41 o
  -9  13   5        263.61        234.95        28.04 o
  -8  13   5         27.29         32.12        10.48 o
  -7  13   5       1849.85       1879.57        54.74 o
  -6  13   5        145.22        120.44        19.36 o
  -5  13   5          3.85         -4.46        13.04 o
  -4  13   5        152.37        196.92        23.87 o
  -3  13   5        118.01        120.78        21.74 o
  -2  13   5        398.57        473.24        42.21 o
  -1  13   5         77.07        201.74        30.39 o
   0  13   5         85.14        112.83        21.76 o
   1  13   5        938.21        990.07        54.70 o
   2  13   5        435.89        483.37        55.30 o
   3  13   5        198.77        200.65        39.98 o
   4  13   5        550.61        544.45        60.97 o
   5  13   5        106.38         99.55        34.48 o
   6  13   5        714.57        817.93        76.95 o
   7  13   5        457.83        482.34        62.89 o
   8  13   5         94.73         79.31        22.02 o
   9  13   5        138.32         99.34        44.45 o
  10  13   5        155.06        116.30        18.15 o
  11  13   5        259.08        243.61        25.52 o
  12  13   5         43.50         23.83        15.44 o
  13  13   5         46.23          7.69        23.16 o
  14  13   5         16.08         -3.17        31.08 o
  15  13   5        103.80         80.25        22.85 o
  16  13   5         13.93        -10.86        22.58 o
  17  13   5          0.46         23.28        20.35 o
  18  13   5         50.54         43.01        20.92 o
  19  13   5         15.71         -2.71        22.00 o
 -21  14   5         30.78        -21.65        31.69 o
 -20  14   5         13.01         23.57        28.81 o
 -19  14   5         18.79        -37.61        37.61 o
 -18  14   5         28.89         17.08        28.99 o
 -17  14   5         50.73         31.26        27.53 o
 -16  14   5         40.01         17.47        20.65 o
 -15  14   5        272.15        257.00        34.34 o
 -14  14   5         83.27         63.21        25.21 o
 -13  14   5         18.98         33.18        21.82 o
 -12  14   5         86.17         53.62        53.31 o
 -11  14   5        406.99        441.41        40.94 o
 -10  14   5        691.36        594.60        45.93 o
  -9  14   5         19.18        -11.54        25.68 o
  -8  14   5          7.48        -22.63        22.63 o
  -7  14   5         58.38         83.81        15.76 o
  -6  14   5          8.26         -6.77        10.79 o
  -5  14   5        484.78        442.79        36.89 o
  -4  14   5        370.13        365.31        34.05 o
  -3  14   5       1631.95       1761.32        73.15 o
  -2  14   5       1145.48       1401.59        65.83 o
  -1  14   5        280.38        314.24        35.39 o
   0  14   5        422.97        464.45        40.33 o
   1  14   5       1682.77       1673.36        73.37 o
   2  14   5        148.91        222.75        31.00 o
   3  14   5        165.19        241.75        33.30 o
   4  14   5        273.96        295.30        33.30 o
   5  14   5        200.83        198.37        45.14 o
   6  14   5        364.27        304.86        50.55 o
   7  14   5        694.31        739.01        77.49 o
   8  14   5        647.52        669.90        76.21 o
   9  14   5        418.80        435.50        64.71 o
  10  14   5          4.99         12.73        73.16 o
  11  14   5        290.42        259.67        27.00 o
  12  14   5         15.55        -22.55        22.55 o
  13  14   5         89.08         57.68        22.27 o
  14  14   5         69.23        142.17        30.23 o
  15  14   5         73.19         77.71        25.73 o
  16  14   5        114.67        145.47        31.19 o
  17  14   5        143.07        155.54        33.51 o
  18  14   5         89.74        169.36        36.24 o
 -19  15   5         34.47         11.33        28.40 o
 -18  15   5        127.95        163.62        49.70 o
 -17  15   5        109.90         30.31        30.97 o
 -16  15   5          0.41         -7.96        17.72 o
 -15  15   5        179.71        172.89        32.87 o
 -14  15   5        110.99        108.23        40.83 o
 -13  15   5         64.91         34.03        19.38 o
 -12  15   5         42.61         65.64        30.88 o
 -11  15   5        130.23        122.72        25.55 o
 -10  15   5        148.00        154.87        33.28 o
  -9  15   5         85.73         41.65        14.30 o
  -8  15   5         88.02         52.44        18.28 o
  -7  15   5        970.77        975.50        57.37 o
  -6  15   5         74.50         69.28        16.87 o
  -5  15   5        219.71        176.14        25.22 o
  -4  15   5         71.48         34.41        14.95 o
  -3  15   5        284.60        222.03        30.03 o
  -2  15   5         19.58          4.50        14.84 o
  -1  15   5        179.13        284.20        34.04 o
   0  15   5       1476.48       1796.01        77.90 o
   1  15   5        468.81        438.16        40.32 o
   2  15   5         70.24         64.92        16.34 o
   3  15   5        270.39        252.30        30.89 o
   4  15   5        344.91        311.40        34.44 o
   5  15   5         32.12         36.88        15.06 o
   6  15   5         96.60         61.92        17.86 o
   7  15   5        818.81        773.02        54.54 o
   8  15   5         78.32        119.65        25.93 o
   9  15   5        622.67        693.01        83.86 o
  10  15   5        209.69        277.77        38.06 o
  11  15   5        508.72        451.85        45.97 o
  12  15   5         44.77         32.76        26.54 o
  13  15   5         28.34          5.67        19.30 o
  14  15   5         98.30        108.34        31.30 o
  15  15   5         79.87         87.73        26.30 o
  16  15   5          9.22         11.28        19.43 o
 -17  16   5        153.93        161.05        50.80 o
 -16  16   5         15.11         18.76        28.65 o
 -15  16   5        266.11        344.75        43.21 o
 -14  16   5        251.37        396.01        95.01 o
 -13  16   5        237.03        303.04        68.24 o
 -12  16   5        131.89        151.20        41.84 o
 -11  16   5        245.53        270.41        36.69 o
 -10  16   5        831.00        870.25        59.63 o
  -9  16   5         33.29         39.87        18.73 o
  -8  16   5        183.98        164.33        24.39 o
  -7  16   5        141.59        116.27        23.25 o
  -6  16   5         40.89         18.40        26.55 o
  -5  16   5         17.25         12.66        14.54 o
  -4  16   5         10.64         23.56        39.29 o
  -3  16   5        294.31        263.20        32.22 o
  -2  16   5        509.03        536.47        44.48 o
  -1  16   5        101.17        139.23        29.51 o
   0  16   5       4057.45       4357.02       146.65 o
   1  16   5         21.67         56.68        23.36 o
   2  16   5         29.29         52.69        19.89 o
   3  16   5        126.43        186.04        29.34 o
   4  16   5        109.59         96.27        22.86 o
   5  16   5         51.16         39.60        19.81 o
   6  16   5         16.73          6.03        16.23 o
   7  16   5        237.85        291.76        36.98 o
   8  16   5         55.70        223.15        55.80 o
   9  16   5         80.64        286.65        62.71 o
  10  16   5        267.70        328.29        69.82 o
  11  16   5         16.91         25.71        19.83 o
  12  16   5          6.43          3.91        26.87 o
  13  16   5          0.94        -23.75        23.75 o
  14  16   5          0.24        -10.80        28.33 o
  15  16   5          1.96        -11.27        18.58 o
 -16  17   5          2.74         38.73        28.78 o
 -15  17   5          4.47         -4.97        17.06 o
 -14  17   5         61.67         64.34        32.41 o
 -13  17   5         33.71         18.47        18.84 o
 -12  17   5         60.50         17.84        17.24 o
 -11  17   5         86.17         32.57        21.50 o
 -10  17   5        295.02        234.45        32.43 o
  -9  17   5         24.12        -18.70        22.46 o
  -8  17   5          3.83        -26.19        26.19 o
  -7  17   5         22.09        -22.91        22.91 o
  -6  17   5          3.65        -31.82        34.08 o
  -5  17   5         56.93         23.86        29.50 o
  -4  17   5         58.42         83.24        21.57 o
  -3  17   5         13.95         12.87        27.15 o
  -2  17   5         51.23         71.89        22.32 o
  -1  17   5        271.06        344.90        40.87 o
   0  17   5       1673.53       1905.21        86.78 o
   1  17   5        224.87        284.41        37.66 o
   2  17   5        346.05        320.75        39.20 o
   3  17   5        142.35        121.89        26.79 o
   4  17   5        403.48        501.95        47.60 o
   5  17   5         58.74         78.48        43.00 o
   6  17   5          4.76         51.66        22.20 o
   7  17   5         71.21        107.93        39.06 o
   8  17   5          3.81         62.64        44.39 o
   9  17   5        216.82        381.01        71.61 o
  10  17   5        348.93        393.98        46.05 o
  11  17   5        104.70         82.76        26.37 o
  12  17   5        172.15        211.33        35.49 o
  13  17   5         25.32         13.81        28.87 o
 -16  18   5         19.08         19.30        24.53 o
 -15  18   5        153.30        140.83        39.02 o
 -14  18   5         67.71        139.52        40.75 o
 -13  18   5        161.26        241.00        47.44 o
 -12  18   5          5.10          2.63        16.45 o
 -11  18   5         89.31         60.89        22.32 o
 -10  18   5        378.42        365.38        41.91 o
  -9  18   5         24.45        -14.04        34.11 o
  -8  18   5        165.58        109.56        22.87 o
  -7  18   5         28.40        -20.00        20.00 o
  -6  18   5         28.04        -18.48        19.51 o
  -5  18   5         33.96        -17.25        32.54 o
  -4  18   5        224.43        199.20        51.22 o
  -3  18   5        141.00        137.44        40.42 o
  -2  18   5          9.59         18.62        16.81 o
  -1  18   5        135.98        165.67        29.93 o
   0  18   5        845.13        887.11        61.53 o
   1  18   5        153.74        195.99        31.61 o
   2  18   5         32.81         57.53        20.47 o
   3  18   5        150.50        117.78        26.08 o
   4  18   5         97.23        132.43        27.06 o
   5  18   5         51.71         65.11        27.01 o
   6  18   5         55.98        105.19        39.69 o
   7  18   5        294.34        293.39        62.42 o
   8  18   5         55.83         97.34        41.38 o
   9  18   5         16.20          5.16        42.74 o
  10  18   5         69.79        102.75        26.92 o
  11  18   5         28.44         28.02        46.63 o
  -9  19   5        105.97        106.50        39.78 o
  -8  19   5         49.55         16.26        27.90 o
  -7  19   5         90.13        109.50        43.53 o
  -6  19   5         32.92         11.44        25.01 o
  -5  19   5         10.61        -18.99        27.58 o
  -4  19   5        103.36        191.00        53.51 o
  -3  19   5        196.16        212.18        56.80 o
  -2  19   5          2.07         10.70        27.52 o
  -1  19   5         35.72         57.33        23.11 o
   0  19   5        128.10        128.47        29.95 o
   1  19   5        193.28        203.65        35.94 o
   2  19   5         98.30        159.99        32.27 o
   3  19   5         17.66        107.24        29.64 o
   4  19   5        432.12        501.57        50.95 o
   5  19   5         40.57        111.35        41.10 o
   6  19   5        175.51        286.56        59.01 o
   7  19   5        127.45        170.10        53.01 o
   8  19   5         65.06        184.56        51.77 o
  -6  20   5         30.06         -4.12        25.82 o
  -5  20   5         34.62          2.60        26.54 o
  -4  20   5        128.04        203.45        50.92 o
  -3  20   5         10.75         -1.59        26.93 o
  -2  20   5         41.78        121.05        44.44 o
  -1  20   5         10.80         91.56        40.63 o
   0  20   5        115.94        170.08        32.24 o
   1  20   5        122.30         82.10        25.53 o
   2  20   5        191.13        217.82        36.15 o
   3  20   5        247.78        289.59        59.40 o
   4  20   5          8.28         65.26        39.17 o
   5  20   5        123.05         96.78        43.40 o
   6  20   5         17.10         15.84        32.65 o
  -1  21   5         23.11         55.34        33.32 o
   0  21   5         78.47        106.23        42.76 o
   1  21   5         71.72        118.53        46.27 o
   2  21   5         61.07         94.28        35.41 o
  -3 -17   6        201.14        141.87        35.10 o
  -2 -17   6        318.23        238.48        43.32 o
  -4 -16   6        459.35        564.27        65.79 o
  -3 -16   6         42.90        107.89        33.98 o
  -2 -16   6         17.23         17.50        22.85 o
  -1 -16   6         33.97         19.37        20.00 o
   0 -16   6        148.94        243.25        42.19 o
   1 -16   6          8.57         26.38        22.32 o
   2 -16   6         38.77         45.36        19.23 o
  -5 -15   6         56.72         34.01        18.06 o
  -4 -15   6        323.61        337.43        47.95 o
  -3 -15   6        169.41        222.20        38.56 o
  -2 -15   6         78.56        117.77        31.53 o
  -1 -15   6        746.31        685.55        65.28 o
   0 -15   6        276.82        297.15        44.62 o
   1 -15   6        677.71        533.23        57.99 o
   2 -15   6        199.09        182.03        31.56 o
   3 -15   6        120.68        105.63        26.15 o
   4 -15   6        430.41        429.35        49.39 o
   5 -15   6        394.51        402.85        50.01 o
  -6 -14   6         96.88         57.20        23.56 o
  -5 -14   6        170.31        167.51        36.46 o
  -4 -14   6        384.82        369.93        47.94 o
  -3 -14   6        450.83        478.32        57.28 o
  -2 -14   6        199.18        260.77        44.42 o
  -1 -14   6       1915.33       1940.41       103.95 o
   0 -14   6         95.42         71.02        23.84 o
   1 -14   6        914.56        947.76        72.05 o
   2 -14   6        317.85        335.61        43.38 o
   3 -14   6       1689.60       1687.22        94.99 o
   4 -14   6        304.43        300.47        41.37 o
   5 -14   6          9.20         18.51        16.85 o
  -7 -13   6       1608.77       1498.23        98.22 o
  -6 -13   6       1298.86       1386.33        91.44 o
  -5 -13   6        376.86        367.72        50.32 o
  -4 -13   6         45.40         19.51        18.70 o
  -3 -13   6         25.57         46.73        21.55 o
  -2 -13   6        435.77        522.18        55.10 o
  -1 -13   6       1127.03       1253.74        82.80 o
   0 -13   6         66.10         22.38        16.60 o
   1 -13   6        397.98        413.13        46.15 o
   2 -13   6        238.68        238.15        34.45 o
   3 -13   6        339.68        361.31        43.62 o
  -7 -12   6        322.82        293.75        45.14 o
  -6 -12   6        272.53        251.53        41.61 o
  -5 -12   6       2366.40       2481.97       116.61 o
  -4 -12   6         46.71         41.94        22.77 o
  -3 -12   6        584.90        587.75        56.80 o
  -2 -12   6        253.45        236.68        39.96 o
  -1 -12   6       4436.10       4361.82       144.88 o
   0 -12   6        145.39        111.12        27.70 o
   1 -12   6       1765.12       1705.28        90.75 o
   2 -12   6        754.08        710.19        57.89 o
  -8 -11   6        710.76        660.52        61.30 o
  -7 -11   6        593.53        540.09        56.91 o
  -6 -11   6       1158.98       1210.13        81.69 o
  -5 -11   6       2246.51       2259.29       107.97 o
  -4 -11   6       1123.66       1207.14        78.68 o
  -3 -11   6         14.61         82.78        30.34 o
  -2 -11   6        387.54        504.17        51.12 o
  -1 -11   6       1778.61       1698.51        88.86 o
   0 -11   6        453.01        429.16        42.68 o
   1 -11   6        508.80        466.92        46.98 o
  -8 -10   6        429.51        468.57        51.08 o
  -7 -10   6        701.42        656.26        60.47 o
  -6 -10   6       2242.47       2236.88       104.01 o
  -5 -10   6         17.53         -2.97        21.42 o
  -4 -10   6       1761.44       1749.13        88.84 o
  -3 -10   6        109.74         76.06        20.92 o
  -2 -10   6        524.43        434.76        42.41 o
  -1 -10   6       7308.87       7397.70       175.99 o
   0 -10   6        335.38        400.39        48.01 o
  -8  -9   6        206.38        141.86        11.14 o
  -7  -9   6        162.15        186.24        12.86 o
  -6  -9   6        511.05        471.10        28.29 o
  -5  -9   6        492.03        472.39        47.04 o
  -4  -9   6       5325.17       6154.63       161.74 o
  -3  -9   6       1445.33       1449.11        77.13 o
  -2  -9   6        103.55         34.11        15.98 o
  -1  -9   6        343.44        496.76        49.29 o
 -10  -8   6        332.91        390.68        17.42 o
  -9  -8   6         71.93         59.11        23.89 o
  -8  -8   6        123.23        158.69        30.01 o
  -7  -8   6       2047.90       2200.53        98.67 o
  -6  -8   6       2669.34       2751.86       112.06 o
  -5  -8   6        389.63        309.53        18.71 o
  -4  -8   6       4894.81       5330.38        79.62 o
  -3  -8   6        256.95        235.93        31.23 o
  -2  -8   6        514.40        503.72        42.04 o
  -1  -8   6        168.04        177.53        27.01 o
 -11  -7   6       1855.34       1678.73        50.58 o
 -10  -7   6         85.64         95.94        10.97 o
  -9  -7   6        434.79        390.93        41.68 o
  -8  -7   6        875.05       1001.45        66.46 o
  -7  -7   6       1164.49       1371.62        75.64 o
  -6  -7   6        272.89        246.37        12.01 o
  -5  -7   6        176.47        180.90        13.51 o
  -4  -7   6       1824.08       2100.27        87.14 o
  -3  -7   6       1874.20       1798.35        80.62 o
  -2  -7   6       2155.45       2784.06        95.18 o
 -10  -6   6        198.28        209.03        17.25 o
  -9  -6   6        517.81        408.48        18.80 o
  -8  -6   6       1297.53       1183.79        59.43 o
  -7  -6   6       2336.29       2017.77        90.85 o
  -6  -6   6         66.47         56.35        14.13 o
  -5  -6   6       2120.47       1994.36        92.54 o
  -4  -6   6       2449.47       2965.31        97.27 o
  -3  -6   6        891.89       1066.07        59.46 o
 -10  -5   6        132.37        178.86        17.56 o
  -9  -5   6        310.54        316.18        21.59 o
  -8  -5   6        475.22        454.92        17.77 o
  -7  -5   6       5434.96       5639.18       139.60 o
  -6  -5   6        463.93        480.69        17.67 o
  -5  -5   6       1879.00       2041.41        38.52 o
  -4  -5   6       3048.67       2610.95        92.10 o
 -14  -4   6        446.26        380.45        41.76 o
 -13  -4   6          0.37         -2.94        19.09 o
 -12  -4   6         17.20         53.35        16.90 o
 -11  -4   6        547.26        561.32        47.29 o
 -10  -4   6       1114.12       1241.95        65.90 o
  -9  -4   6       1398.76       1014.85        36.40 o
  -8  -4   6       2149.14       2632.18        43.69 o
  -7  -4   6       4244.15       4459.40       235.83 o
  -6  -4   6       1603.30       1510.33        28.12 o
  -5  -4   6       3406.28       3706.80        46.96 o
  -4  -4   6        259.11        223.11         8.60 o
  -3  -4   6       3455.46       2621.05        51.54 o
  -2  -4   6         92.34        123.53        18.66 o
  -1  -4   6       2894.28       2412.58        70.50 o
 -17  -3   6         68.12         61.94        19.72 o
 -16  -3   6       1271.41       1437.88        58.83 o
 -15  -3   6         85.86        209.36        49.83 o
 -14  -3   6       1460.61       1329.04        52.75 o
 -13  -3   6       1013.14        905.00        60.19 o
 -12  -3   6        610.05        622.06        47.53 o
 -11  -3   6       6357.20       6755.06       150.39 o
 -10  -3   6        997.76        925.81        55.17 o
  -9  -3   6        219.46        216.40        26.76 o
  -8  -3   6        445.19        484.34        19.38 o
  -7  -3   6      18483.61      19858.74       166.11 o
  -5  -3   6      12284.02      11391.08       152.42 o
  -4  -3   6       1312.10       1241.73        16.94 o
  -3  -3   6       1888.43       1415.88        24.78 o
  -2  -3   6       1151.95        917.09        41.18 o
  -1  -3   6       1390.50        848.59        38.51 o
   0  -3   6       6335.15       4883.03        88.02 o
   1  -3   6       3441.56       2469.65        59.70 o
   2  -3   6       2892.56       2654.42        58.66 o
   3  -3   6        575.70        390.00        21.57 o
 -23  -2   6         45.67         67.84        29.18 o
 -22  -2   6          8.11        -37.95        37.95 o
 -21  -2   6        232.30        230.53        42.54 o
 -20  -2   6         71.27         93.47        28.16 o
 -19  -2   6        159.13        186.33        23.15 o
 -18  -2   6        130.66        115.48        18.13 o
 -17  -2   6        243.55        265.44        25.62 o
 -16  -2   6        325.49        412.62        18.52 o
 -15  -2   6       1667.14       1840.36        81.89 o
 -14  -2   6       1433.76       1610.09        32.81 o
 -13  -2   6         50.59         51.31        10.14 o
 -12  -2   6        659.38        564.08        25.20 o
 -11  -2   6       4216.35       4053.22       203.81 o
 -10  -2   6        280.12        278.33        15.36 o
  -9  -2   6        216.89        189.49        17.56 o
  -8  -2   6       2798.49       3533.13       106.73 o
  -7  -2   6       4809.26       5778.23       118.04 o
  -6  -2   6       1902.47       2297.00        37.29 o
  -5  -2   6       2359.20       1768.41        58.54 o
  -4  -2   6       1082.41       1211.96        31.01 o
  -3  -2   6       4311.65       3866.81        34.30 o
  -2  -2   6       6470.98       6586.70        87.85 o
  -1  -2   6       1089.81       1259.86        43.36 o
   0  -2   6        708.14       1284.57        41.56 o
   1  -2   6        735.21        575.04        27.96 o
   2  -2   6        821.68        979.00        32.34 o
   3  -2   6       2196.19       1501.34        37.50 o
   4  -2   6       2767.27       2245.16        41.45 o
   5  -2   6       1234.59        943.77        24.03 o
 -26  -1   6         29.66         10.75        22.85 o
 -25  -1   6         19.91         37.22        31.25 o
 -24  -1   6         77.43         98.98        37.01 o
 -23  -1   6          6.50          0.60        22.06 o
 -22  -1   6        576.90        753.33        79.24 o
 -21  -1   6        296.82        333.82        57.18 o
 -20  -1   6        488.87        530.67        39.01 o
 -19  -1   6         14.33          3.42        11.47 o
 -18  -1   6        177.78        234.34        23.14 o
 -17  -1   6        266.20        224.14        16.54 o
 -16  -1   6        121.06        119.12        11.39 o
 -15  -1   6        270.64        250.99        15.18 o
 -14  -1   6       2040.80       2180.74        43.26 o
 -13  -1   6        815.93       1020.46        45.22 o
 -12  -1   6         48.80         33.94         6.25 o
 -11  -1   6        600.15        502.60        19.07 o
 -10  -1   6       2366.01       2481.66        40.26 o
  -9  -1   6        542.31        617.63        24.47 o
  -8  -1   6        812.88       1526.92        34.48 o
  -7  -1   6       4659.05       4537.68        69.96 o
  -6  -1   6        145.87        398.45        15.98 o
  -5  -1   6       4479.08       5485.97       101.21 o
  -4  -1   6      20133.90      20007.79       242.64 o
  -3  -1   6       8164.04       9047.35       187.84 o
  -2  -1   6       1464.46       1731.54        42.93 o
  -1  -1   6      12120.80      10290.64       111.09 o
   0  -1   6        240.50        316.36        21.36 o
   1  -1   6       3870.60       3688.60        44.38 o
   3  -1   6       1688.71       2187.30        47.74 o
   5  -1   6       9528.23       9487.63       114.34 o
   6  -1   6       4335.34       4486.65        85.33 o
   7  -1   6       2547.20       2697.04        72.26 o
   8  -1   6       1932.07       2422.88        74.16 o
   9  -1   6         64.68         74.92        17.86 o
  10  -1   6        420.54        485.08        38.98 o
  11  -1   6       2470.56       2487.75        91.21 o
  12  -1   6        888.66       1015.32        60.37 o
  13  -1   6        228.85        164.16        27.32 o
  14  -1   6       1715.53       1607.75        81.86 o
  15  -1   6         51.00         67.43        23.54 o
  16  -1   6         61.89         83.34        23.90 o
  17  -1   6         47.62         88.51        29.64 o
  18  -1   6       1067.24       1029.93        78.12 o
  19  -1   6        146.67        149.03        32.51 o
  20  -1   6        251.20        275.47        45.45 o
  26  -1   6         14.85          2.59        23.62 o
 -27   0   6          0.39        -10.22        23.04 o
 -26   0   6         77.50         87.29        31.68 o
 -25   0   6         14.93        155.92        48.92 o
 -24   0   6        293.34        432.13        67.72 o
 -23   0   6          6.02        -28.39        29.53 o
 -22   0   6          0.59        186.89        50.75 o
 -21   0   6       1633.17       2103.97       155.03 o
 -20   0   6        331.04        341.08        32.45 o
 -19   0   6        400.46        388.30        32.06 o
 -18   0   6        365.05        372.06        22.79 o
 -17   0   6         91.28        109.56        14.48 o
 -16   0   6        652.70        734.13        29.62 o
 -15   0   6        224.40        231.51        27.43 o
 -14   0   6       2287.28       3122.56        67.26 o
 -13   0   6        297.94        218.78        34.55 o
 -12   0   6         35.69         32.04        11.55 o
 -11   0   6         31.05         16.12         5.38 o
 -10   0   6       8521.43      10105.58       140.50 o
  -9   0   6        946.75        698.25        52.66 o
  -8   0   6        130.94        297.64        28.05 o
  -7   0   6       8346.47       6039.40        61.07 o
  -6   0   6       9973.12      12623.12       160.62 o
  -5   0   6       2513.17       1829.04        50.00 o
  -4   0   6      13445.47      17212.43       160.72 o
  -3   0   6       2724.67       1434.99        22.47 o
  -2   0   6       2702.28       2449.86        58.39 o
  -1   0   6        195.93        203.90        17.19 o
   0   0   6         59.96          3.73         6.33 o
   1   0   6         48.10         62.55        11.89 o
   2   0   6      22884.52      26111.89       783.63 o
   4   0   6      19834.61      19437.60       125.79 o
   5   0   6       2145.60       2269.82        41.30 o
   6   0   6      10505.65      13467.22       158.72 o
   7   0   6         84.84        122.17        17.33 o
   8   0   6       2568.91       2291.11        69.92 o
   9   0   6          5.62         49.64        16.12 o
  10   0   6        435.05        464.21        34.83 o
  11   0   6        176.57        272.71        29.00 o
  12   0   6         23.08         17.45        12.66 o
  13   0   6       1459.01       1497.97        76.58 o
  14   0   6         94.94        149.86        25.74 o
  15   0   6        240.67        170.63        30.22 o
  16   0   6          2.88         15.51        14.87 o
  17   0   6        102.11        127.74        30.27 o
  18   0   6          4.17        -14.66        23.06 o
  19   0   6        506.58        503.54        55.63 o
  20   0   6         28.89        -29.53        29.53 o
  21   0   6         29.17        -16.98        28.05 o
  22   0   6        125.06        206.82        44.41 o
  23   0   6         99.31        106.67        35.12 o
  24   0   6          0.13          6.28        24.07 o
  25   0   6          4.10        -19.45        21.98 o
  26   0   6         48.90         80.13        35.83 o
 -27   1   6         11.03         -6.00        29.56 o
 -26   1   6         29.49        -17.13        28.60 o
 -25   1   6         19.89        114.51        41.95 o
 -24   1   6         77.39        155.38        46.94 o
 -23   1   6          6.49          8.83        21.18 o
 -22   1   6        575.25        716.01        78.42 o
 -21   1   6        297.05        371.47        42.84 o
 -20   1   6        487.61        540.09        37.85 o
 -19   1   6         14.35         12.28         8.09 o
 -18   1   6        176.66        245.79        21.85 o
 -17   1   6        265.49        248.10        18.63 o
 -16   1   6        121.04        151.23        16.95 o
 -15   1   6        272.02        267.71        18.00 o
 -14   1   6       2036.89       2089.01        47.29 o
 -13   1   6        817.31        938.22        60.38 o
 -12   1   6         48.84         26.14         9.33 o
 -11   1   6        596.67        526.60        27.58 o
 -10   1   6       2372.73       2429.23        54.09 o
  -9   1   6        543.39        576.34        34.14 o
  -8   1   6        810.31       1587.46        46.38 o
  -7   1   6       4664.65       4353.51        73.87 o
  -6   1   6        147.11        422.54        16.61 o
  -5   1   6       4468.49       5562.81        56.46 o
  -4   1   6      20153.45      20201.71       175.01 o
  -3   1   6       8156.71       9357.49       172.53 o
  -2   1   6       1465.49       1735.56        23.38 o
  -1   1   6      12134.86      10200.34       127.45 o
   0   1   6        239.28        393.86        27.44 o
   1   1   6       3869.05       3540.48        77.86 o
   2   1   6      10451.65      10304.87        68.14 o
   3   1   6       1687.92       2112.42        47.83 o
   4   1   6       9941.89      10802.26        62.00 o
   5   1   6       9537.01       9868.82       101.55 o
   6   1   6       4342.71       4718.80        73.63 o
   7   1   6       2539.82       2760.58        56.27 o
   8   1   6       1929.14       2470.00        54.87 o
   9   1   6         65.55         94.27        18.58 o
  10   1   6        418.73        503.20        28.35 o
  11   1   6       2470.80       2418.33       126.21 o
  12   1   6        888.64       1044.61        30.34 o
  13   1   6        226.96        167.95        28.19 o
  14   1   6       1713.61       1582.19        80.95 o
  15   1   6         51.12         65.46        24.19 o
  16   1   6         61.75         46.69        22.18 o
  17   1   6         47.61         87.29        30.73 o
  18   1   6       1068.41       1051.25        79.06 o
  19   1   6        147.65        147.89        31.25 o
  20   1   6        250.70        295.73        33.56 o
  21   1   6        262.30        234.63        31.68 o
  22   1   6         81.22         86.30        20.20 o
  23   1   6         23.50         -8.54        18.07 o
  24   1   6        110.90        129.61        26.56 o
  25   1   6         42.53         51.10        20.75 o
  26   1   6         14.82         20.00        24.94 o
 -27   2   6         13.64        -21.37        30.96 o
 -26   2   6         21.58        -19.27        29.73 o
 -25   2   6         75.14        103.45        34.74 o
 -24   2   6         68.36        123.64        41.01 o
 -23   2   6         45.74         39.86        21.06 o
 -22   2   6          8.01        -45.24        45.24 o
 -21   2   6        233.61        247.68        26.49 o
 -20   2   6         71.12         95.10        14.00 o
 -19   2   6        157.69        186.31        17.62 o
 -18   2   6        132.15        129.16        14.88 o
 -17   2   6        241.14        274.77        19.85 o
 -16   2   6        325.09        400.60        23.17 o
 -15   2   6       1669.44       1925.33        49.03 o
 -14   2   6       1429.88       1621.65        72.87 o
 -13   2   6         50.61         70.58        33.47 o
 -12   2   6        658.97        591.76        41.91 o
 -11   2   6       4218.52       3999.42       104.02 o
 -10   2   6        279.84        276.67        27.34 o
  -9   2   6        216.40        167.42        20.74 o
  -8   2   6       2802.51       3629.11        60.00 o
  -7   2   6       4796.47       5523.39        65.48 o
  -6   2   6       1904.38       2309.34        39.21 o
  -5   2   6       2359.00       1844.54        26.82 o
  -4   2   6       1095.01       1242.24        18.24 o
  -3   2   6       4319.71       3809.12       137.13 o
  -2   2   6       6471.15       6474.50       109.71 o
  -1   2   6       1100.01       1215.83        49.15 o
   0   2   6        708.07       1196.66        48.23 o
   1   2   6        735.45        636.31        38.52 o
   2   2   6        819.43       1002.64        19.42 o
   3   2   6       2198.90       1475.03        33.80 o
   4   2   6       2770.23       2227.62        29.57 o
   5   2   6       1230.71       1007.29        25.65 o
   6   2   6       3405.92       4359.52        60.41 o
   7   2   6       1369.21       1423.69        58.12 o
   8   2   6         38.60         10.85         7.67 o
   9   2   6       1751.42       1844.65        71.25 o
  10   2   6        100.63        161.33        15.67 o
  11   2   6        893.00        774.46        31.45 o
  12   2   6         79.51        102.12        20.28 o
  13   2   6         28.79         11.71        12.55 o
  14   2   6        483.88        453.20        32.19 o
  15   2   6         48.95         38.31        13.63 o
  16   2   6        210.18        179.84        23.96 o
  17   2   6        178.30        166.03        42.31 o
  18   2   6        317.59        304.21        31.89 o
  19   2   6        240.18        253.32        29.36 o
  20   2   6         89.61         66.62        31.48 o
  21   2   6         39.02         24.03        14.28 o
  22   2   6        111.32         78.11        20.95 o
  23   2   6        100.62        124.24        25.59 o
  24   2   6          1.29         17.17        17.00 o
  25   2   6         30.84         58.12        20.75 o
  26   2   6         10.69        -10.11        27.61 o
 -27   3   6          0.22        -24.01        28.62 o
 -26   3   6         90.17        110.55        34.85 o
 -25   3   6          5.36        -21.41        26.89 o
 -24   3   6        188.54        194.79        47.16 o
 -23   3   6         25.07         42.93        26.50 o
 -22   3   6        159.94        131.55        31.88 o
 -21   3   6        109.73         55.06        24.38 o
 -20   3   6        110.58        107.83        14.40 o
 -19   3   6        136.38        167.59        18.15 o
 -18   3   6        461.76        407.64        25.21 o
 -17   3   6         68.14         95.52        14.08 o
 -16   3   6       1271.71       1403.71        57.26 o
 -13   3   6       1013.57        975.86        59.48 o
 -12   3   6        612.40        608.45        46.09 o
 -11   3   6       6363.46       6401.21       141.93 o
 -10   3   6        999.04        877.98        50.45 o
  -9   3   6        220.40        190.00        10.84 o
  -5   3   6      12291.30      10906.02        96.80 o
  -4   3   6       1304.13       1271.39        26.43 o
  -3   3   6       1894.20       1337.32        57.30 o
  -2   3   6       1154.46        883.69        44.66 o
  -1   3   6       1397.49        928.62        29.64 o
   0   3   6       6334.94       5127.96        92.04 o
   1   3   6       3434.69       2472.46        78.76 o
   2   3   6       2877.85       2671.81        53.67 o
   3   3   6        568.85        434.49        23.41 o
   4   3   6        217.60        256.92        18.33 o
   5   3   6       1155.73       1176.62        32.35 o
   6   3   6       1184.49       1984.03        46.79 o
   7   3   6        769.01        653.30        30.81 o
   8   3   6       2366.56       2120.75        47.26 o
   9   3   6        318.67        328.22        20.25 o
  10   3   6        567.17        537.45        26.49 o
  11   3   6       1707.93       1526.96        45.56 o
  12   3   6        359.31        283.27        19.30 o
  13   3   6          2.36         -5.74        12.36 o
  14   3   6        364.16        380.94        24.68 o
  15   3   6         95.63         71.79        13.35 o
  16   3   6         55.64         25.35         9.62 o
  17   3   6        170.52        150.80        28.61 o
  18   3   6        133.91        115.15        21.43 o
  19   3   6         95.59        110.69        21.59 o
  20   3   6        105.94         74.84        19.16 o
  21   3   6        197.62        217.27        30.18 o
  22   3   6        106.32        121.14        25.60 o
  23   3   6         68.63         55.58        19.86 o
  24   3   6        115.66         76.42        22.28 o
  25   3   6         74.62        110.56        40.31 o
  26   3   6         27.29          4.71        21.51 o
 -27   4   6         19.55        -17.24        29.36 o
 -26   4   6          2.78        -32.61        32.61 o
 -25   4   6        204.51        333.70        59.81 o
 -24   4   6         51.30         20.40        25.75 o
 -23   4   6          2.80        -32.62        32.62 o
 -22   4   6          9.34         -4.68        13.67 o
 -21   4   6         98.14        135.31        22.01 o
 -20   4   6         93.40         55.20        15.85 o
 -19   4   6         19.57         -0.03         9.07 o
 -18   4   6        113.76        145.28        35.80 o
 -17   4   6        303.91        358.24        43.40 o
 -16   4   6        341.51        288.69        36.15 o
 -15   4   6        403.03        459.63        45.80 o
 -14   4   6        445.17        479.36        45.18 o
 -13   4   6          0.37          9.64        14.99 o
 -12   4   6         17.32         57.41         6.86 o
 -11   4   6        546.71        543.82        17.65 o
 -10   4   6       1114.25       1261.84        65.91 o
  -9   4   6       1399.89       1002.28        57.84 o
  -4   4   6        259.32        252.14        12.33 o
  -3   4   6       3451.44       2464.21        44.87 o
  -2   4   6         92.32         93.91         9.55 o
  -1   4   6       2905.37       2407.06        51.02 o
   0   4   6      16562.61      19846.09       237.46 o
   1   4   6       8265.96       8182.99       123.26 o
   2   4   6       3305.01       3686.42        74.64 o
   3   4   6       6684.33       6387.62        86.23 o
   4   4   6       4277.62       5399.65        65.75 o
   5   4   6        306.27        318.86        23.09 o
   6   4   6       1527.20       1663.29        50.70 o
   7   4   6        860.81        959.51        33.14 o
   8   4   6        551.62        542.97        25.89 o
   9   4   6         53.31         70.58        13.68 o
  10   4   6        249.48        203.76        19.08 o
  11   4   6       4941.85       5143.07        85.70 o
  12   4   6       1833.31       1839.85        52.63 o
  13   4   6        303.13        318.79        24.56 o
  14   4   6        598.06        459.93        36.05 o
  15   4   6        426.93        530.52        31.55 o
  16   4   6         48.45         65.65        14.74 o
  17   4   6         73.49         83.26        16.89 o
  18   4   6        558.06        502.14        33.92 o
  19   4   6         62.71        103.54        19.47 o
  20   4   6          5.32         -0.17        14.54 o
  21   4   6        202.68        235.21        32.35 o
  22   4   6         11.13         17.36        16.44 o
  23   4   6        130.10         91.12        21.49 o
  24   4   6         12.29        -13.02        22.90 o
  25   4   6         11.38        -18.33        27.22 o
  26   4   6         19.78         33.99        28.81 o
 -26   5   6         73.98         89.48        35.63 o
 -25   5   6         63.72        274.96        59.17 o
 -24   5   6        260.49        311.58        56.86 o
 -23   5   6         37.34          5.00        19.57 o
 -22   5   6        150.41        158.66        53.26 o
 -21   5   6        234.55        306.46        35.34 o
 -20   5   6         84.34        127.15        24.63 o
 -19   5   6        121.33        116.39        27.79 o
 -18   5   6        148.29        126.50        30.51 o
 -17   5   6        517.47        395.71        47.17 o
 -16   5   6        183.59        153.88        14.18 o
 -15   5   6        681.11        833.71        50.36 o
 -14   5   6       6202.56       5686.27       450.97 o
 -13   5   6       1070.93       1114.36        95.47 o
 -12   5   6        414.14        366.89        12.92 o
 -11   5   6       4181.90       4275.30       133.22 o
 -10   5   6        133.69        134.47        24.08 o
  -9   5   6        311.14        261.88        31.52 o
  -8   5   6        476.46        429.69        41.04 o
  -7   5   6       5440.35       5363.06       105.52 o
  -6   5   6        463.24        476.07        29.70 o
  -5   5   6       1878.65       2016.88        67.64 o
  -4   5   6       3045.73       2536.08       163.95 o
  -3   5   6         99.30         74.19         7.17 o
  -2   5   6       1449.63       1453.66        40.78 o
  -1   5   6       1765.10       1482.70        43.53 o
   0   5   6          3.08         53.99         9.19 o
   1   5   6       4517.88       5121.32        98.73 o
   2   5   6       4833.35       5691.55       131.97 o
   3   5   6       3262.18       3665.44        73.37 o
   4   5   6        626.24        553.66        20.81 o
   5   5   6       1238.66       1050.88        27.81 o
   6   5   6        187.23        190.00        11.64 o
   7   5   6        652.88        777.51        20.45 o
   8   5   6        455.09        487.52        24.16 o
   9   5   6        394.76        310.32        20.38 o
  10   5   6       1961.60       2119.18        53.33 o
  11   5   6       1859.87       1861.67        69.90 o
  12   5   6         65.61         37.55        11.65 o
  13   5   6        132.19        113.93        16.76 o
  14   5   6        119.84        120.33        22.24 o
  15   5   6        288.69        260.25        27.87 o
  16   5   6         26.00        -11.93        14.67 o
  17   5   6        260.46        259.37        23.39 o
  18   5   6         76.33         76.78        16.16 o
  19   5   6         52.66         41.94        13.91 o
  20   5   6        154.26        219.81        24.86 o
  21   5   6         41.37         50.38        14.69 o
  22   5   6        116.05         92.60        23.17 o
  23   5   6          1.54         -2.44        22.74 o
  24   5   6        139.69        117.07        36.00 o
  25   5   6          5.62        -17.29        25.36 o
 -26   6   6          2.66          5.31        24.45 o
 -25   6   6        212.27        319.60        63.16 o
 -24   6   6         36.90         51.92        35.08 o
 -23   6   6          2.34        -24.05        24.05 o
 -22   6   6         26.10          7.60        43.31 o
 -21   6   6        373.14        489.28        49.18 o
 -20   6   6        124.36        149.84        38.18 o
 -19   6   6         77.68         68.35        24.21 o
 -18   6   6          5.92          0.58        20.85 o
 -17   6   6       1018.33       1089.72        77.94 o
 -16   6   6        342.16        299.72        39.80 o
 -15   6   6        332.08        331.49        43.78 o
 -14   6   6       3690.14       3452.33       369.31 o
 -13   6   6        233.35        251.08        45.96 o
 -12   6   6        312.71        301.55        38.43 o
 -11   6   6        870.94        943.82        66.20 o
 -10   6   6        198.62        207.52        31.86 o
  -9   6   6        518.06        449.36        27.99 o
  -8   6   6       1298.74       1228.64        44.05 o
  -7   6   6       2338.36       2090.66        37.13 o
  -6   6   6         64.96         59.00         7.53 o
  -5   6   6       2119.04       1971.67        43.27 o
  -4   6   6       2448.92       2813.28        65.86 o
  -3   6   6        897.21       1068.21        45.37 o
  -2   6   6       3721.59       4422.16        72.27 o
  -1   6   6       5526.43       5072.64        84.20 o
   0   6   6       6165.99       8392.51       108.43 o
   1   6   6       4971.00       4987.12        86.95 o
   2   6   6        728.33       1069.51        40.60 o
   3   6   6        727.90        622.63        32.20 o
   4   6   6        198.19        174.15        18.23 o
   5   6   6        459.45        411.73        28.54 o
   6   6   6       2155.36       2278.71        43.65 o
   7   6   6        786.55        727.86        25.01 o
   8   6   6        656.27        803.88        22.25 o
   9   6   6         73.64         47.15         7.97 o
  10   6   6        128.67        143.64        17.11 o
  11   6   6       1448.49       1415.52        47.16 o
  12   6   6        164.05        200.06        19.05 o
  13   6   6        803.45        824.94        38.93 o
  14   6   6        507.64        653.06        36.22 o
  15   6   6        499.40        459.30        31.01 o
  16   6   6          5.27          4.18        19.32 o
  17   6   6         95.32        139.91        23.93 o
  18   6   6        323.85        299.70        33.40 o
  19   6   6         57.09         30.26        13.43 o
  20   6   6         53.13         57.79        14.36 o
  21   6   6        156.64        159.28        23.16 o
  22   6   6         78.04        150.65        30.83 o
  23   6   6        131.43        146.37        42.32 o
  24   6   6         38.12         40.63        29.97 o
  25   6   6         22.00          3.33        26.89 o
 -26   7   6         28.33        -16.82        28.75 o
 -25   7   6         57.71        140.93        45.09 o
 -24   7   6         47.17         39.90        24.40 o
 -23   7   6         35.54         18.22        53.00 o
 -22   7   6        126.34        149.95        27.54 o
 -21   7   6          1.21         35.90        26.08 o
 -20   7   6         48.19         49.21        25.54 o
 -19   7   6        313.90        261.97        44.71 o
 -18   7   6        101.64         93.67        29.32 o
 -17   7   6         50.77         -4.60        24.30 o
 -16   7   6        311.38        192.80        32.78 o
 -15   7   6        812.63        737.45        67.39 o
 -14   7   6        577.55        711.57        64.57 o
 -13   7   6        325.49        313.40        47.03 o
 -12   7   6        258.45        338.78        44.91 o
 -11   7   6       1859.76       1676.07        96.14 o
 -10   7   6         86.43        106.14        15.48 o
  -9   7   6        434.67        442.94        29.75 o
  -8   7   6        872.63        994.07        23.97 o
  -7   7   6       1162.78       1313.11        30.20 o
  -6   7   6        272.55        248.69        26.36 o
  -5   7   6        177.54        190.19        13.91 o
  -4   7   6       1822.22       2003.27        60.06 o
  -3   7   6       1877.10       2024.12        68.66 o
  -2   7   6       2152.10       2675.89       126.85 o
  -1   7   6       1508.57       1352.89        29.27 o
   0   7   6        426.96        842.66        25.28 o
   1   7   6        418.60        345.29        26.34 o
   2   7   6        819.56       1068.77        42.90 o
   3   7   6        712.69        524.16        30.82 o
   4   7   6          4.60         -1.22        16.49 o
   5   7   6        423.21        411.74        33.38 o
   6   7   6       3986.71       4613.42       178.86 o
   7   7   6        429.44        462.59        32.24 o
   8   7   6       3943.86       4192.01        77.01 o
   9   7   6       2869.95       2913.53        61.32 o
  10   7   6        355.91        328.77        25.01 o
  11   7   6        197.75        209.34        20.55 o
  12   7   6        222.90        216.23        19.76 o
  13   7   6         71.55         30.11        12.89 o
  14   7   6       1040.29       1351.71        51.65 o
  15   7   6        173.26        209.70        23.44 o
  16   7   6         67.76         68.22        21.18 o
  17   7   6        278.12        361.13        36.59 o
  18   7   6        283.83        307.99        35.02 o
  19   7   6        105.66        107.02        23.19 o
  20   7   6        130.59        180.25        22.93 o
  21   7   6        103.64        142.86        27.94 o
  22   7   6         20.40         59.20        23.41 o
  23   7   6         59.01         61.63        22.44 o
  24   7   6         11.67        -14.92        22.60 o
 -25   8   6         62.13        216.85        54.87 o
 -24   8   6         59.33         76.21        25.43 o
 -23   8   6          3.17        -28.95        28.95 o
 -22   8   6          3.78          0.93        23.01 o
 -21   8   6        439.31        561.50        69.51 o
 -20   8   6         34.41         29.19        26.68 o
 -19   8   6        296.89        349.29        51.10 o
 -18   8   6         62.60         27.89        20.94 o
 -17   8   6        150.41        138.11        37.27 o
 -16   8   6        332.30        308.89        47.52 o
 -15   8   6        281.13        274.64        47.29 o
 -14   8   6       1574.06       1743.76       105.41 o
 -13   8   6        126.19        113.52        32.86 o
 -12   8   6        444.35        477.71        55.60 o
 -11   8   6       1224.90       1209.53        62.23 o
 -10   8   6        333.02        425.32        50.62 o
  -9   8   6         72.19         67.51         8.28 o
  -8   8   6        122.67        165.30        11.90 o
  -7   8   6       2049.16       2063.72        45.10 o
  -6   8   6       2667.34       2807.97       170.91 o
  -5   8   6        391.18        298.79        18.65 o
  -4   8   6       4894.40       5650.36       114.88 o
  -3   8   6        256.99        237.47        27.32 o
  -2   8   6        514.50        557.82        40.22 o
  -1   8   6        168.63        178.80        12.49 o
   0   8   6       2822.52       3780.69        64.96 o
   1   8   6        106.70         24.47        19.47 o
   2   8   6        275.56        268.31        23.75 o
   3   8   6        229.53        217.79        22.29 o
   4   8   6         91.63        131.61        17.52 o
   5   8   6        286.54        294.28        26.42 o
   6   8   6        345.82        339.01        27.18 o
   7   8   6       1516.98       1444.48        58.02 o
   8   8   6        430.33        342.66        25.78 o
   9   8   6         46.20         -7.05        12.45 o
  10   8   6        356.02        303.51        23.02 o
  11   8   6         63.63         37.13        11.90 o
  12   8   6        314.74        361.44        26.35 o
  13   8   6        135.01        128.67        15.67 o
  14   8   6        103.31         97.67        16.78 o
  15   8   6         30.32         -0.96        12.05 o
  16   8   6         81.39         96.46        16.38 o
  17   8   6        119.86        117.02        23.47 o
  18   8   6         85.05         91.37        21.62 o
  19   8   6        219.94        234.06        30.90 o
  20   8   6         21.83         -6.40        24.33 o
  21   8   6         19.44          6.12        19.52 o
  22   8   6        114.99        196.00        46.71 o
  23   8   6         51.54         90.57        25.70 o
  24   8   6         62.81         38.17        42.01 o
 -24   9   6         45.04        104.80        39.69 o
 -23   9   6          4.58        -31.47        31.47 o
 -22   9   6         97.59         81.44        30.27 o
 -21   9   6         45.21         17.27        24.85 o
 -20   9   6         47.76         56.85        29.98 o
 -19   9   6         10.71         28.38        24.68 o
 -18   9   6        202.23        297.68        50.46 o
 -17   9   6        188.61        131.18        36.19 o
 -16   9   6        151.91         85.07        25.20 o
 -15   9   6        314.68        245.50        44.05 o
 -14   9   6        477.81        464.80        58.35 o
 -13   9   6        361.44        391.60        52.52 o
 -12   9   6        143.60        149.17        21.45 o
 -11   9   6        156.80         77.00        17.24 o
 -10   9   6        659.54        657.56        26.94 o
  -9   9   6        604.00        717.98        24.55 o
  -8   9   6        206.80        165.02        12.46 o
  -7   9   6        161.12        167.27        13.65 o
  -6   9   6        509.72        497.35        32.96 o
  -5   9   6        491.63        546.04        39.00 o
  -4   9   6       5329.87       6408.68       131.44 o
  -3   9   6       1445.76       1644.85        70.85 o
  -2   9   6        103.56         88.41        19.99 o
  -1   9   6        344.93        490.88        21.30 o
   0   9   6        443.15        470.40        22.85 o
   1   9   6          8.32         -0.53        34.85 o
   2   9   6         77.40         68.55        15.28 o
   3   9   6        470.96        459.00        33.40 o
   4   9   6       1061.30       1146.60        51.71 o
   5   9   6       1191.20       1201.10        76.24 o
   6   9   6       3782.34       4005.32       122.80 o
   7   9   6        153.13        190.74        26.41 o
   8   9   6       3077.43       3223.15       112.88 o
   9   9   6        315.05        321.53        25.33 o
  10   9   6        356.19        364.85        26.32 o
  11   9   6        324.08        336.38        27.41 o
  12   9   6        440.57        446.19        30.88 o
  13   9   6        474.17        428.87        31.57 o
  14   9   6        262.57        314.89        28.11 o
  15   9   6         10.68         35.21        16.55 o
  16   9   6         19.50         15.14        11.97 o
  17   9   6         14.96         16.18        13.31 o
  18   9   6        334.58        367.20        38.82 o
  19   9   6         70.61         68.29        36.84 o
  20   9   6         22.27         35.14        31.95 o
  21   9   6        295.81        412.39        68.05 o
  22   9   6         36.71         86.96        27.73 o
  23   9   6         39.56        108.69        28.97 o
 -25  10   6         11.00        212.10        55.62 o
 -24  10   6         64.62        121.39        42.66 o
 -23  10   6          6.40          1.68        23.22 o
 -22  10   6         18.13         48.06        32.22 o
 -21  10   6        347.03        349.26        58.52 o
 -20  10   6         14.13         12.96        24.88 o
 -19  10   6        167.63        155.18        42.41 o
 -18  10   6        153.23        192.73        47.74 o
 -17  10   6        322.74        246.23        48.33 o
 -16  10   6         30.28         -6.39        25.21 o
 -15  10   6         24.40         30.24        26.75 o
 -14  10   6        783.94        748.02        73.31 o
 -13  10   6         23.41         -1.37        26.24 o
 -12  10   6         16.59         -8.10        15.26 o
 -11  10   6        383.21        410.70        34.35 o
 -10  10   6        620.40        592.90        39.18 o
  -9  10   6         37.51         52.24         9.28 o
  -8  10   6        427.80        516.16        23.75 o
  -7  10   6        700.42        685.00        28.42 o
  -6  10   6       2240.21       2205.49       108.31 o
  -5  10   6         17.58          3.53        10.13 o
  -4  10   6       1764.65       2002.01        77.46 o
  -3  10   6        108.56        101.70        19.94 o
  -2  10   6        526.15        552.53        45.25 o
  -1  10   6       7303.37       7553.09       167.28 o
   0  10   6        335.40        421.92        44.34 o
   1  10   6       6411.88       6658.62       170.99 o
   2  10   6        690.13        676.98        40.71 o
   3  10   6        299.24        211.17        23.22 o
   4  10   6       2320.65       2621.24        80.23 o
   5  10   6        503.45        579.26        91.18 o
   6  10   6        877.60        904.11        56.54 o
   7  10   6         81.81         44.49        16.17 o
   8  10   6        157.92        291.15        30.93 o
   9  10   6        277.04        299.48        31.58 o
  10  10   6        491.68        493.99        31.22 o
  11  10   6         55.96         35.69        11.41 o
  12  10   6         35.32         17.37        17.82 o
  13  10   6        324.76        321.30        27.39 o
  14  10   6        211.51        220.53        24.10 o
  15  10   6         80.86        137.53        20.47 o
  16  10   6         82.11         79.05        16.80 o
  17  10   6        195.15        212.90        24.80 o
  18  10   6        218.78        217.47        69.91 o
  19  10   6        108.45        119.36        39.52 o
  20  10   6         21.71         83.77        38.50 o
  21  10   6         39.16         51.13        33.13 o
  22  10   6         35.00        -16.76        29.82 o
 -25  11   6          6.55        152.89        49.77 o
 -24  11   6        285.20        418.76        73.72 o
 -23  11   6          9.65        -26.42        27.51 o
 -22  11   6         93.04        174.43        47.70 o
 -21  11   6         46.27         56.16        33.51 o
 -20  11   6         63.44         53.18        27.84 o
 -19  11   6          1.14        -26.04        30.32 o
 -18  11   6        167.96        215.97        48.81 o
 -17  11   6          5.93        -36.89        36.89 o
 -16  11   6         94.82        118.47        32.06 o
 -15  11   6         32.24         51.90        30.62 o
 -14  11   6        949.32        925.95        55.11 o
 -13  11   6        286.50        343.51        34.49 o
 -12  11   6        447.60        464.74        38.12 o
 -11  11   6       1077.54       1169.64        58.72 o
 -10  11   6        595.50        638.00        42.00 o
  -9  11   6        261.55        280.48        21.33 o
  -8  11   6        711.21        731.53        31.69 o
  -7  11   6        594.35        604.92        29.09 o
  -6  11   6       1158.33       1220.20        90.59 o
  -5  11   6       2243.96       2280.24        93.94 o
  -4  11   6       1124.40       1206.84        51.03 o
  -3  11   6         14.78         24.36        19.78 o
  -2  11   6        388.46        504.15        46.14 o
  -1  11   6       1779.25       1795.53        89.86 o
   0  11   6        453.29        493.56        48.35 o
   1  11   6        510.90        505.33        50.59 o
   2  11   6        321.77        418.05        49.09 o
   3  11   6       3337.08       3032.47       185.26 o
   4  11   6       1588.02       1743.73        79.92 o
   5  11   6       1170.93       1189.51        58.29 o
   6  11   6        250.28        289.23        30.81 o
   7  11   6        175.66        165.92        25.81 o
   8  11   6       2026.57       2058.52        78.86 o
   9  11   6        376.56        307.83        49.19 o
  10  11   6         97.56        107.86        16.25 o
  11  11   6         16.55        -14.97        14.97 o
  12  11   6         61.85         53.79        13.04 o
  13  11   6         88.09         67.63        23.27 o
  14  11   6        221.82        267.23        31.31 o
  15  11   6          7.08         13.11        14.97 o
  16  11   6         10.45         -5.98        22.09 o
  17  11   6         28.51         32.56        21.34 o
  18  11   6        218.01        205.40        33.58 o
  19  11   6         45.36         28.90        20.93 o
  20  11   6        127.36        165.76        51.23 o
  21  11   6         27.37         70.61        36.25 o
 -24  12   6          5.18         40.73        34.13 o
 -23  12   6          4.23        -14.72        24.73 o
 -22  12   6         21.49         22.42        30.32 o
 -21  12   6         40.44         13.01        30.00 o
 -20  12   6         28.86         -5.06        30.74 o
 -19  12   6          6.78        -14.09        25.00 o
 -18  12   6         59.91         18.70        26.78 o
 -17  12   6        140.30         36.82        26.95 o
 -16  12   6         44.88          1.75        29.98 o
 -15  12   6        149.54         97.28        36.05 o
 -14  12   6        201.78        260.46        33.44 o
 -13  12   6         49.54         26.46        14.41 o
 -12  12   6        178.52        191.04        27.31 o
 -11  12   6        281.88        309.79        33.26 o
 -10  12   6          6.96         -2.96        16.13 o
  -9  12   6        315.54        218.04        25.78 o
  -8  12   6        576.18        584.61        32.88 o
  -7  12   6        325.60        307.02        31.94 o
  -6  12   6        273.87        229.70        19.78 o
  -5  12   6       2367.46       2375.24        76.00 o
  -4  12   6         47.44         61.06        16.78 o
  -3  12   6        585.46        607.30        40.64 o
  -2  12   6        253.40        227.61        26.87 o
  -1  12   6       4438.17       4441.85       142.17 o
   0  12   6        145.55        162.89        34.63 o
   1  12   6       1761.82       1702.54        92.71 o
   2  12   6        758.01        716.59        62.47 o
   3  12   6       1701.10       1776.08       100.47 o
   4  12   6        326.10        287.79        46.58 o
   5  12   6         69.94         90.46        32.88 o
   6  12   6        330.38        315.72        78.54 o
   7  12   6        339.69        491.84        63.06 o
   8  12   6        159.00        289.39        49.19 o
   9  12   6        198.04        334.28        77.09 o
  10  12   6        689.98        673.37        39.45 o
  11  12   6        410.06        504.84        35.02 o
  12  12   6        388.82        332.07        30.74 o
  13  12   6        111.32        103.91        19.56 o
  14  12   6        343.98        434.61        35.39 o
  15  12   6        208.75        257.02        36.49 o
  16  12   6         20.51         41.49        24.04 o
  17  12   6        189.90        239.93        38.90 o
  18  12   6        183.93        239.73        43.66 o
  19  12   6         59.28        101.94        29.30 o
  20  12   6         23.10         36.44        35.58 o
 -22  13   6         24.45         18.20        27.21 o
 -21  13   6         13.67         -6.72        33.25 o
 -20  13   6          1.71          1.96        25.51 o
 -19  13   6         17.37        -16.03        28.95 o
 -18  13   6         67.56         51.40        35.61 o
 -17  13   6          5.86        -32.34        32.34 o
 -16  13   6         40.38         31.76        27.82 o
 -15  13   6         21.81         69.30        24.92 o
 -14  13   6        561.70        668.90       112.94 o
 -13  13   6        237.38        329.39        37.99 o
 -12  13   6        218.80        250.96        32.32 o
 -11  13   6       1195.63       1239.03        64.80 o
 -10  13   6        612.21        650.05        46.16 o
  -9  13   6        170.11         78.84        16.94 o
  -8  13   6        314.29        324.63        31.39 o
  -7  13   6       1607.70       1438.90        47.52 o
  -6  13   6       1298.08       1265.69        56.59 o
  -5  13   6        376.67        365.03        32.01 o
  -4  13   6         45.90         28.86        22.15 o
  -3  13   6         24.77         15.91        14.13 o
  -2  13   6        437.81        503.38        39.20 o
  -1  13   6       1128.18       1225.94        59.55 o
   0  13   6         66.18         38.38        21.60 o
   1  13   6        395.70        430.27        51.25 o
   2  13   6        240.28        299.59        44.53 o
   3  13   6        340.12        395.72        53.13 o
   4  13   6        124.19        153.85        35.26 o
   5  13   6        528.52        648.89        68.54 o
   6  13   6         63.34        167.08        41.12 o
   7  13   6        214.89        180.12        69.59 o
   8  13   6        439.99        487.06        82.76 o
   9  13   6         51.80         84.89        37.94 o
  10  13   6        138.40         91.97        16.05 o
  11  13   6         67.19         28.74        16.82 o
  12  13   6         61.17         23.62        15.56 o
  13  13   6         12.60        -17.79        17.79 o
  14  13   6          3.94        -24.52        24.52 o
  15  13   6          1.66        -22.05        22.05 o
  16  13   6        132.44        115.04        28.39 o
  17  13   6        134.16        102.45        35.87 o
  18  13   6          7.90         -6.24        36.96 o
  19  13   6         25.98         -7.90        28.16 o
 -21  14   6         12.87         16.68        30.29 o
 -20  14   6         27.06         55.32        36.72 o
 -19  14   6          9.92        -15.64        37.23 o
 -18  14   6         20.51        -22.93        30.16 o
 -17  14   6         21.53        -21.18        36.37 o
 -16  14   6         32.35         24.43        26.09 o
 -15  14   6        227.75        236.46        34.09 o
 -14  14   6        206.72        214.57        30.96 o
 -13  14   6         10.68          6.74        17.52 o
 -12  14   6         67.75         52.24        17.84 o
 -11  14   6        172.67        212.62        29.91 o
 -10  14   6        211.73        236.05        46.94 o
  -9  14   6         62.10         51.69        22.40 o
  -8  14   6         93.34        141.13        21.77 o
  -7  14   6        226.42        229.91        31.22 o
  -6  14   6         97.64         83.14        19.00 o
  -5  14   6        170.31        210.40        27.92 o
  -4  14   6        381.79        376.39        34.66 o
  -3  14   6        451.90        484.69        40.47 o
  -2  14   6        199.26        237.83        31.19 o
  -1  14   6       1915.81       1969.32        79.21 o
   0  14   6         95.42        128.51        25.49 o
   1  14   6        915.72       1009.86        57.91 o
   2  14   6        316.21        345.40        36.08 o
   3  14   6       1689.69       1718.60       106.78 o
   4  14   6        305.61        355.44        53.05 o
   5  14   6          9.47          6.27        22.31 o
   6  14   6         67.24        137.56        39.13 o
   7  14   6        194.65        260.25        52.58 o
   8  14   6          3.71         39.74        33.26 o
   9  14   6         16.52         59.15        21.85 o
  10  14   6        194.20        197.36        24.58 o
  11  14   6        561.76        572.15        39.01 o
  12  14   6         81.27         43.43        19.19 o
  13  14   6         84.47         27.83        20.03 o
  14  14   6        156.83        179.18        33.63 o
  15  14   6         84.09         68.59        23.68 o
  16  14   6         10.51        -11.60        21.21 o
  17  14   6        112.25        166.49        37.09 o
 -19  15   6         21.52         42.43        33.95 o
 -18  15   6         34.87         79.06        43.38 o
 -17  15   6         30.07         26.52        33.66 o
 -16  15   6         16.65         43.24        36.14 o
 -15  15   6         69.51        132.77        31.07 o
 -14  15   6        496.45        593.81        50.78 o
 -13  15   6         36.95         30.50        22.11 o
 -12  15   6         20.52          7.21        24.18 o
 -11  15   6        732.35        626.34        49.82 o
 -10  15   6          2.67         -9.89        16.24 o
  -9  15   6         43.02          0.69        16.80 o
  -8  15   6         69.48         58.32        16.87 o
  -7  15   6        431.42        479.04        41.00 o
  -6  15   6         41.31         41.21        10.27 o
  -5  15   6         57.20         26.16        16.73 o
  -4  15   6        323.83        303.12        30.81 o
  -3  15   6        168.44        183.54        24.85 o
  -2  15   6         78.09         92.95        20.64 o
  -1  15   6        745.80        647.18        60.24 o
   0  15   6        276.52        250.84        32.00 o
   1  15   6        677.90        530.95        42.76 o
   2  15   6        200.08        179.90        37.31 o
   3  15   6        119.86        152.94        26.53 o
   4  15   6        429.64        467.44        41.36 o
   5  15   6        395.83        374.42        38.07 o
   6  15   6        165.14        161.83        27.73 o
   7  15   6         33.40         59.58        38.13 o
   8  15   6        746.56        906.55        90.80 o
   9  15   6        151.76        291.84        59.69 o
  10  15   6        308.29        330.83        40.46 o
  11  15   6        187.79        167.97        29.94 o
  12  15   6        159.41        137.16        34.80 o
  13  15   6        113.41        123.74        28.66 o
  14  15   6        140.32        236.43        37.54 o
  15  15   6         18.71        -12.00        19.68 o
  16  15   6         46.57         48.39        29.90 o
 -17  16   6        185.64        177.21        53.25 o
 -16  16   6         30.71         61.21        39.71 o
 -15  16   6         20.92         52.72        31.06 o
 -14  16   6        660.72        762.50        69.63 o
 -13  16   6         24.09         -3.28        75.34 o
 -12  16   6         34.09         33.20        24.78 o
 -11  16   6        315.74        262.95        35.60 o
 -10  16   6         26.13         35.39        19.95 o
  -9  16   6         40.16         20.37        31.25 o
  -8  16   6          2.43        -19.87        19.87 o
  -7  16   6        204.72        202.94        55.99 o
  -6  16   6        478.01        532.37        63.68 o
  -5  16   6         66.03        101.33        35.91 o
  -4  16   6        459.21        539.58        43.61 o
  -3  16   6         42.73         56.91        19.46 o
  -2  16   6         17.09         25.47        15.17 o
  -1  16   6         33.96         27.61        32.73 o
[truncated: 1,056,267 more chars]
